# Supplementary material for: Arabidopsis Fructokinases Are Important for Seed Oil Accumulation and Vascular Development
Source: Front Plant Sci. 2017 Jan 10;7:2047. doi: 10.3389/fpls.2016.02047 (PMC5222831; doi:10.3389/fpls.2016.02047)
Supplement: Supplementary file 2 [file DataSheet2.XLSX]

## Sheet: overview
Supplemental Table - Overview of the metabolite reporting list.
GC-TOF-MS metabolites
	A	B	C	D	E	F	G	H	I
1
2	Experiment title:		Metabolite profiles of Arabidopsis dry seeds of WT (Col-0), frk6 (725), frk7 (463) and the double mutant.
3	Organism/Plant species:		Arabidopsis thaliana
4	Organ/tissue:		Dry seed
5	Analytical tool:		GC-TOF-MS
6
7	Peak/compound no.- number referenced back to the main text
8	Ret . Time- Time expected, Tag Time Index and Time deviation
9	Putative Name- putative identification of the metabolite/derivative
10	Corresponding metabolite name in literature
11	Mol. Formula- molecular formula of the metabolite or its FA adduct;
12	Mass to charge ratio (m/z)
13	(S)- identification confirmed by a standard compound
14	I, II, III- different isomers
15	Identification level (A; B; C; D)- (A) standard or NMR; (B) MS/MS; (C) MSE; (D) MS only
16
17	Peak/Compound no.	Time Expected	Tag Time Index	Time Deviation	Putative metabolite name (Derivative)	Corresponding Metabolite in Literature	Metabolite Class	Mol formula	Mass to charge ratio (m/z)	Species detected before	References	Identification level (A-D)
18	1	206867	206522	-0.13	M000517_A106002-101_CONT-MST_206867_TOF_Glycolic acid (2TMS)	Glycolate	Organic acids	C2H4O3	133	Tomato, Arabidopsis		A
19	2	222650	222603	-0.04	M000071_A104002-101_METB_222650_TOF_Pyruvic acid (1MEOX) (1TMS)	Pyruvate	Organic acids	C3H4O3	174	Tomato, Arabidopsis		A
20	3	271580	271672	0.04	M000030_A122001-101_METB_271580_TOF_Valine, DL- (2TMS)	Valine	Amino acids	C5H11NO2	144	Tomato, Arabidopsis, potato, Lotus japonicus		A
21	4	319193	319006	-0.06	M000017_A132002-101_METB_319193_TOF_Isoleucine, L- (2TMS)	Isoleucine	Amino acids	C6H13NO2	158	Tomato, Arabidopsis, potato		A
22	5	325180	325093	-0.03	M000031_A133001-101_METB_325180_TOF_Glycine (3TMS)	Glycine	Amino acid	C2H5NO2	174	Tomato, Arabidopsis		A
23	6	345050	344510	-0.18	M000073_A135003-101_METB_345050_TOF_Glyceric acid, DL- (3TMS)	Glycerate	Organic acids	C3H5O4	189	Tomato, Arabidopsis		A
24	7	348220	348174	-0.01	M000347_A128003-101_CONT-METB_348220_TOF_Benzoic acid (1TMS)	Benzoic acid	Organic acids	C7H6O2	105	Tomato, Arabidopsis		A
25	8	354060	353828	-0.06	M000026_A138002-101_METB_354060_TOF_Alanine, DL- (3TMS)	Alanine	Amino acids	C3H7NO2	188	Tomato, Arabidopsis, potato, Lotus japonicus		A
26	9	357523	357212	-0.1	M000015_A138001-101_METB_357523_TOF_Serine, DL- (3TMS)	Serine	Amino acids	C3H7NO3	204	Tomato, Arabidopsis, potato		A
27	10	368365	367285	-0.31	M000016_A140001-101_METB_368365_TOF_Threonine, DL- (3TMS)	Threonine	Amino acids	C4H9NO3	218	Tomato, Arabidopsis, potato		A
28	11	371255	370927	-0.05	M000067_A137001-101_METB_371255_TOF_Fumaric acid (2TMS)	Fumarate	Organic acids	C4H4O4	245	Tomato, Arabidopsis, potato, Lotus japonicus		A
29	12	386210	386315	0.03	M000457_A133004-101_METB_386210_TOF_Nicotinic acid (1TMS)	Nicotinic acid	Organic acids	C6H5NO2	136	Tomato, Arabidopsis		A
30	13	394250	393917	-0.09	M000027_A144001-101_METB_394250_TOF_Alanine, beta- (3TMS)	beta-alanine	Amino acids	C3H7NO2	174	Tomato, Arabidopsis, potato, Lotus japonicus		A
31	14	408455	408238	-0.06	M000054_A150002-101_METB_408455_TOF_Erythritol (4TMS)	Erythritol	Polyol	C4H10O4	217	Tomato, Arabidopsis, Lotus japonicus		A
32	15	440995	440874	-0.03	M000065_A149001-101_METB_440995_TOF_Malic acid, DL- (3TMS)	Malate	Organic acids	C4H6O5	233	Tomato, Arabidopsis, potato, Lotus japonicus		A
33	16	452200	452236	0.04	M000114_A153003-101_METB_452200_TOF_Butyric acid, 4-amino- (3TMS)	GABA	Amino acids	C4H9NO2	174	Tomato, Arabidopsis, potato, Lotus japonicus		A
34	17	457283	457208	0.1	M000033_A152002-101_METB_457283_TOF_Aspartic acid, L- (3TMS)	Aspartate	Amino acids	C4H7NO4	232	Tomato, Arabidopsis, potato		A
35	18	474325	474425	0	M000018_A152001-101_METB_474325_TOF_Methionine, DL- (2TMS)	Methionine	Amino acids	C5H11NO2S	176	Tomato, Arabidopsis, potato, Lotus japonicus		A
36	19	492650	493001	0.07	M000032_A174008-101_MST_492650_TOF_Glutamine, DL- (4TMS)	Glutamine	Amino acids	C5H10N2O3	227	Tomato, Arabidopsis		A
37	20	498150	497738	-0.09	M000579_A166001-101_METB_498150_TOF_Xylose, D- (1MEOX) (4TMS)	Xylose	Sugar (Pentose, aldose)	C5H10O5	103	Nicotiana tabacum, Arabidopsis, Lotus japonicus		A
	21	497920	497738	-0.04	M000576_A165006-101_METB_497920_TOF_Lyxose, D- (1MEOX) (4TMS)	Lyxose	Sugar (Pentose, aldose)	C5H10O5	103	Nicotiana tabacum, Arabidopsis, Lotus japonicus		A
38	22	531145	531384	0.04	M000011_A164001-101_METB_531145_TOF_Phenylalanine, DL- (2TMS)	Phenylalanine	Amino acids	C9H11NO2	218	Tomato, Arabidopsis, potato, Lotus japonicus		A
39	23	550100	550158	0	M000013_A168001-101_METB_550100_TOF_Asparagine, DL- (3TMS)	Asparagine	Amino acids	C4H8N2O3	116	Tomato, Arabidopsis, potato		A
40	24	553540	553211	-0.06	M000592_A172006-101_METB_553540_TOF_Adipic acid, 2-amino-, DL- (3TMS)	2-amino-Adipic acid	Amino acids	C6H11NO4	217	Tomato, Arabidopsis		A
41	25	557320	556810	-0.06	M000248_A172001-101_METB_557320_TOF_Glucose, 1,6-anhydro, beta-D- (3TMS)	1,6-anhydro, beta-D-Glucose	Sugar (anhydride)	C6H10O5	204	Tomato, Arabidopsis		A
42	26	570427	570652	0.55	M000028_A182002-101_METB-METB_570427_TOF_Ornithine, DL- (4TMS)	Ornithine	Polyamine	C5H12N2O2	142	Tomato, Arabidopsis		A
43	27	574230	574093	0.51	M000328_A177002-101_METB_574230_TOF_Glycerol-3-phosphate, DL- (4TMS)	Glycerol-3-P	Triol phosphate	C3H9O6P	299	Tomato, Arabidopsis, potato		A
44	28	579380	579208	0.94	M000606_A187002-101_METB_579380_TOF_Fructose, D- (1MEOX) (5TMS)	Fructose	Sugar (Hexose)	C6H12O6	217	Tomato, Arabidopsis, potato, Lotus japonicus		A
45	29	587270	587242	0	M000043_A191002-101_METB-METB_587270_TOF_Galactose, D- (1MEOX) (5TMS)	Galactose	Sugar (Hexose, aldose)	C6H12O6	319	Tomato, potato, Lotus japonicus		A
46	30	590400	590588	0.02	M000040_A189002-101_METB_590400_TOF_Glucose, D- (1MEOX) (5TMS)	Glucose	Sugar (Hexose, aldose)	C6H12O6	160	Tomato, Arabidopsis, potato		A
47	31	592883	592830	-0.01	M000069_A182004-101_METB-METB_592883_TOF_Citric acid (4TMS)	Citrate	Organic acid	C6H8O7	273	Tomato, Arabidopsis, potato, Lotus japonicus		A
48	32	625030	625442	0.16	M000638_A189008-101_METB_625030_TOF_Gluconic acid-1,5-lactone, D- (4TMS)	1,5-lactone-Gluconic acid	Acid (polyhydroxy)	C6H10O6	129	Tomato, Arabidopsis		A
49	33	653910	654328	0.08	M000060_A209002-101_METB_653910_TOF_Inositol, myo- (6TMS)	myo-inositol	Polyol	C6H14O6	191	Tomato, Arabidopsis, potato		A
50	34	658337	658465	-0.01	M000035_A194002-101_METB_658337_TOF_Tyrosine, DL- (3TMS)	Tyrosince	Amino acids	C9H11NO3	218	Tomato, Arabidopsis, potato, Lotus japonicus		A
51	35	790770	790644	-0.03	M000012_A223002-101_METB_790770_TOF_Tryptophan, L- (2TMS)	Tryptophane	Amino acids	C11H12N2O2	202	Tomato, Arabidopsis, potato		A
52	36	876240	876596	0.04	M000671_A274002-101_METB_876240_TOF_Trehalose, alpha,alpha'-, D- (8TMS)	Trehalose	Sugar (disaccharide)	C12H22O11	169	Tomato, Arabidopsis, potato		A
53	37	887905	888922	0.07	M000048_A277002-101_METB_887905_TOF_Maltose, D- (1MEOX) (8TMS)	Maltose	Sugar (disaccharide)	C12H22O11	361	Tomato, Arabidopsis, potato, Lotus japonicus		A
54	38	940280	940132	-0.02	M000673_A299002-101_METB_940280_EIROE_Galactinol (9TMS)	Galactinol	Conjugate (Hexosyl, Inositol)	C12H22O11	204	Tomato, Arabidopsis, potato, Lotus japonicus		A
55	39	1033367	1033424	0	M000049_A337002-101_METB_1033367_TOF_Raffinose (11TMS)	Raffinose	Sugar (trisaccharide)	C18H32O16	217	Tomato, Arabidopsis, potato, Lotus japonicus		A
56	40	507780	507895	0.01	M000036_A163001-101_METB_507780_TOF_Glutamic acid, DL- (3TMS)	Glutamate	Amino acids	C5H9NO5	246	Tomato, Arabidopsis, potato, Lotus japonicus		A
57	41	626910	627066	0.03	M000508_A200001-101_METB_626910_TOF_Gluconic acid (6TMS)	Gluconic acid	Acid (polyhydroxy)	C6H12O7	292	Tomato, Arabidopsis		A
58	42	840783	841382	0.06	M000044_A264001-101_METB_840783_TOF_Sucrose, D- (8TMS)	Sucrose	Sugar (disaccharide)	C12H22O11	361	Tomato, Arabidopsis, potato, Lotus japonicus		A

## Sheet: overview (2)
Supplemental file 1. Overview of the metabolite reporting list.
GC-TOF-MS metabolites
	A	B	C	D	E	F	G	H	I
1
2	Experiment title:		Metabolite profiles of Arabidopsis dry seeds of WT (Col-0), frk6 (725), frk7 (463) and the double mutant.
3	Organism/Plant species:		Arabidopsis thaliana
4	Organ/tissue:		Dry seed
5	Analytical tool:		GC-TOF-MS
6
7	Peak/compound no.- number referenced back to the main text
8	Ret . Time- Time expected, Tag Time Index and Time deviation
9	Putative Name- putative identification of the metabolite/derivative
10	Corresponding metabolite name in literature
11	Mol. Formula- molecular formula of the metabolite or its FA adduct;
12	Mass to charge ratio (m/z)
13	(S)- identification confirmed by a standard compound
14	I, II, III- different isomers
15	Identification level (A; B; C; D)- (A) standard or NMR; (B) MS/MS; (C) MSE; (D) MS only
16
17	Peak/Compound no.	Time Expected	Tag Time Index	Time Deviation	Putative metabolite name (Derivative)	Corresponding Metabolite in Literature	Metabolite Class	Mol formula	Mass to charge ratio (m/z)	Species detected before	References	Identification level (A-D)
18	1	208565	209107	0.29	M000026_A110001-101_METB_208565_TOF_Alanine, DL- (2TMS)	Alanine	Amino acids	C3H7NO2	116	Tomato, Arabidopsis, potato, Lotus japonicus		A
19	2	271580	271627	-0.03	M000030_A122001-101_METB_271580_TOF_Valine, DL- (2TMS)	Valine	Amino acids	C5H11NO2	144	Tomato, Arabidopsis, potato, Lotus japonicus		A
20	3	291783	291982	0.08	M000053_A129003-101_METB_291783_TOF_Glycerol (3TMS)	Glycerol	Polyol (Triol)	C3H8O3	117	Tomato, Arabidopsis, potato, Lotus japonicus		A
21	4	305020	305084	0.04	M000025_A129002-101_METB_301020_TOF_Leucine, DL- (2TMS)	Leucine	Acid (Amino)	C6H13NO2	158	Tomato, Arabidopsis, potato, Lotus japonicus		A
22	5	319193	319027	0.03	M000017_A132002-101_METB_319193_TOF_Isoleucine, L- (2TMS)	Isoleucine	Amino acids	C6H13NO2	158	Tomato, Arabidopsis, potato		A
23	6	333520	332772	-0.21	M000075_A129001-101_METB_333520_TOF_Phosphoric acid (3TMS)	Phosphase	Inorganic acid	H3O4P	299	Tomato, Arabidopsis, potato, Lotus japonicus		A
24	7	338693	338504	-0.05	M000029_A132003-101_METB_338693_TOF_Proline, L- (2TMS)	Proline	Amino acids	C5H9NO2	142	Tomato, Arabidopsis, potato		A
25	8	357523	357478	0.02	M000015_A138001-101_METB_357523_TOF_Serine, DL- (3TMS)	Serine	Amino acids	C3H7NO3	204	Tomato, Arabidopsis, potato		A
26	9	365427	365280	-0.03	M000074_A134001-101_METB_365427_TOF_Succinic acid (2TMS)	Succinate	Organic acids	C4H6O4	129	Tomato, Arabidopsis, potato, Lotus japonicus		A
27	10	368365	367456	-0.23	M000016_A140001-101_METB_368365_TOF_Threonine, DL- (3TMS)	Threonine	Amino acids	C4H9NO3	117	Tomato, Arabidopsis, potato		A
28	11	371255	371138	-0.03	M000067_A137001-101_METB_371255_TOF_Fumaric acid (2TMS)	Fumarate	Organic acids	C4H4O4	245	Tomato, Arabidopsis, potato, Lotus japonicus		A
29	12	392490	391823	-0.17	M000456_A136001-101_METB_392490_TOF_Uracil (2TMS)	Uracil	Pyrimidine	C4H4N2O2	99	Tomato, potato, Lotus japonicus		A
30	13	394250	394080	-0.04	M000027_A144001-101_METB_394250_TOF_Alanine, beta- (3TMS)	beta-alanine	Amino acids	C3H7NO2	174	Tomato, Arabidopsis, potato, Lotus japonicus		A
31	14	440995	441209	0.06	M000065_A149001-101_METB_440995_TOF_Malic acid, DL- (3TMS)	Malate	Organic acids	C4H6O5	233	Tomato, Arabidopsis, potato, Lotus japonicus		A
32	15	452200	452226	0.03	M000114_A153003-101_METB_452200_TOF_Butyric acid, 4-amino- (3TMS)	GABA	Amino acids	C4H9NO2	174	Tomato, Arabidopsis, potato, Lotus japonicus		A
33	16	457283	457362	0.06	M000033_A152002-101_METB_457283_TOF_Aspartic acid, L- (3TMS)	Aspartate	Amino acids	C4H7NO4	232	Tomato, Arabidopsis, potato		A
34	17	474325	474243	-0.01	M000018_A152001-101_METB_474325_TOF_Methionine, DL- (2TMS)	Methionine	Acid (Amino)	C5H11NO2S	176	Tomato, Arabidopsis, potato, Lotus japonicus		A
35	18	506483	506504	0.01	M000037_A153002-101_METB-METB_506483_TOF_Pyroglutamic acid, DL- (2TMS)	Pyroglutamate	Lactam	C5H7NO3	156	Tomato, Arabidopsis, potato		A
36	19	507780	507982	0.07	M000036_A163001-101_METB_507780_TOF_Glutamic acid, DL- (3TMS)	Glutamate	Amino acids	C5H9NO5	246	Tomato, Arabidopsis, potato, Lotus japonicus		A
37	20	517180	517180	0	M000186_A175002-101_METB-METB_517180_TOF_Putrescine (4TMS)	Putrescine	Polyamine	C4H12N2	174	Tomato, Arabidopsis, potato, Lotus japonicus		A
38	21	531145	530926	-0.08	M000011_A164001-101_METB_531145_TOF_Phenylalanine, DL- (2TMS)	Phenylalanine	Amino acids	C9H11NO2	218	Tomato, Arabidopsis, potato, Lotus japonicus		A
39	22	550100	550159	0.02	M000013_A168001-101_METB_550100_TOF_Asparagine, DL- (3TMS)	Asparagine	Amino acids	C4H8N2O3	116	Tomato, Arabidopsis, potato		A
40	23	574230	574188	-0.01	M000328_A177002-101_METB_574230_TOF_Glycerol-3-phosphate, DL- (4TMS)	Glycerol-3-P	Triol phosphate	C3H9O6P	299	Tomato, Arabidopsis, potato		A
41	24	577930	577852	-0.01	M000007_A185001-101_METB_577930_TOF_Quinic acid, D(-)- (5TMS)	Quinate	Acid (Hydroxy)	C7H12O6	345	Tomato, potato, Lotus japonicus		A
42	25	579380	579313	0.03	M000606_A188004-101-xxx_NA_642058.88_TRUE_VAR5_FAME_Fructose (1MEOX) (5TMS) BP	Fructose	Sugar (Hexose)	C6H12O6	217	Tomato, Arabidopsis, potato, Lotus japonicus		A
43	26	587270	587245	0.03	M000043_A188001-101_METB_586000_TOF_Galactose, D- (1MEOX) (5TMS)	Galactose	Sugar (Hexose, aldose)	C6H12O6	319	Tomato, potato, Lotus japonicus		A
44	27	590400	590376	0.07	M000040_A189002-101_METB_590400_TOF_Glucose, D- (1MEOX) (5TMS)	Glucose	Sugar (Hexose, aldose)	C6H12O6	160	Tomato, Arabidopsis, potato		A
45	28	592883	592675	-0.02	M000069_A182004-101_METB-METB_592883_TOF_Citric acid (4TMS)	Citrate	Organic acid	C6H8O7	273	Tomato, Arabidopsis, potato, Lotus japonicus		A
46	29	615467	615181	-0.02	M000014_A192003-101_METB_615467_TOF_Lysine, L- (4TMS)	Lysine	Amino acids	C6H14N2O2	156	Tomato, Arabidopsis, potato		A
47	30	624990	624858	0.05	M000082_A185002-101_METB-METB_624990_TOF_Dehydroascorbic acid dimer (TMS)	Dehydroascorbate	Hydroxy acid	C6H6O6	173	Tomato, Arabidopsis, potato		A
48	31	638360	638235	-0.02	M000081_A191004-101_METB_638360_TOF_Tyramine (3TMS)	Tyramine	Amine (Aromatic)	C8H11NO	174	Tomato, Arabidopsis, potato		A
49	32	653910	654040	0.04	M000060_A209002-101_METB_653910_TOF_Inositol, myo- (6TMS)	myo-inositol	Polyol	C6H14O6	191	Tomato, Arabidopsis, potato		A
50	33	658337	658129	-0.02	M000035_A194002-101_METB_658337_TOF_Tyrosine, DL- (3TMS)	Tyrosince	Amino acids	C9H11NO3	218	Tomato, Arabidopsis, potato, Lotus japonicus		A
51	34	679450	678360	-0.17	M000039_A192006-101_METB_679450_TOF_Histidine, L- (3TMS)	Histidine	Amino acids	C6H9N3O2	154	Tomato, Arabidopsis, potato		A
52	35	790560	790178	-0.02	M000012_A223001-101_METB_790560_TOF_Tryptophan, L- (3TMS)	Tryptophane	Amino acids	C11H12N2O2	202	Tomato, Arabidopsis, potato		A
53	36	840783	841657	0.13	M000044_A264001-101_METB_840783_TOF_Sucrose, D- (8TMS)	Sucrose	Sugar (disaccharide)	C12H22O11	451	Tomato, Arabidopsis, potato, Lotus japonicus		A
54	37	870355	869731	-0.07	M000048_A274001-101_METB_870355_TOF_Maltose, D- (1MEOX) (8TMS)	Maltose	Sugar (disaccharide)	C12H22O11	204	Tomato, Arabidopsis, potato, Lotus japonicus		A
55	38	876240	875660	-0.06	M000671_A274002-101_METB_876240_TOF_Trehalose, alpha,alpha'-, D- (8TMS)	Trehalose	Sugar (disaccharide)	C12H22O11	191	Tomato, Arabidopsis, potato		A
56	39	917000	916604	-0.04	M000107_A287001-101_METB_909948_TOF_Isomaltose (1MEOX) (8TMS)	Isomaltose	Sugar (Disaccharide)	C12H22O11	160	Tomato, potato		A
57	40	940280	939261	-0.11	M000673_A299002-101_METB_940280_EIROE_Galactinol (9TMS)	Galactinol	Conjugate (Hexosyl, Inositol)	C12H22O11	204	Tomato, Arabidopsis, potato, Lotus japonicus		A
58	41	1033367	1032739	-0.04	M000049_A337002-101_METB_1033367_TOF_Raffinose (11TMS)	Raffinose	Sugar (trisaccharide)	C18H32O16	217	Tomato, Arabidopsis, potato, Lotus japonicus		A

## Sheet: checklist
	Supplemental Table - Metabolite Reporting Guidelines (Checklist table)
	Level	Aspect	Information	Fill in
	general aspect	Type of metabolome analysis	targeted metabolite analysis	TRUE
			non-targeted metabolite class scale profiling	FALSE
			non-targeted metabolome scale profiling	FALSE
			non-targeted finger printing of mass features	FALSE
		Type of quantification	absolute or quantification	Relative quantification
		Type of reference samples	chemically defined	standard reference compounds aquired in chemical companies
			biologically defined	-
		Type of replication	analytical (same analytical sample preparation)	1
			technological (same biological preparation)	1
			biological (same experimental condition)	6
			full experiment	1
		Type of technology	reference publication	Lisec et al (2006)
		Sample preparation		chemical derivatized
			method of chromatography/separation	Lisec et al (2006)
			method of ionization	- 70 MeVolt hard ionization
			method of detection	electron impact ionization
	metabolite/mass feature	Metabolite	metabolite name	see table 2
			metabolite sum formula	see table 2
			metabolite structure and public source of metabolite identifier	Metabolites were identified in comparison to database entries of authentic standards (Kopka et al., 2005; Schauer et al., 2005).
		Identification	identification process	manually supervized with TagFinder software
			by authentic mass isotopomer added to one or all biological sample(s)	FALSE
			by authentic reference compound within a co-processed reference mixture	FALSE
			by authentic reference compound previously mapped to the analytical system	TRUE
			reference library	Metabolites were identified in comparison to database entries of authentic standards (Kopka et al., 2005; Schauer et al., 2005)
			type of mass spectrum
			by match of molecular mass (single mass fragment)	A minimum of 3 unique mass fragments was required for the relative quantification of metabolite pool sizes
			by match of fragments	YES
			by match of fragmentation pattern	YES
			by match of mass spectrum to reference library	Mass spectral matching thresholds were: Match > 650 (best match = 1000) and RI-deviation < 1.0%
			type of retention index
			by match of retention time (index) to reference library	fatty acid methylesters (FAMEs)
		Quantification	type of quantification	relative quantification by internal standard and sample fresh weight
		Validity testing	Recovery testing (chemical analog)	not performed
			Recovery testing (internally added mass isotopomer)	not performed
			Recovery testing (mixture of most divergent samples from the experiment)	not performed
			Test for linear range	not performed
			Limit of quantification (LOQ)	not performed
			Limit of detection (LOD)	not performed
			Mass spectral matching thresholds were: Match > 650 (best match = 1000) and RI-deviation < 1.0%

## Sheet: results060116
																																										rawname	16004oA_56	16004oA_60	16004oA_64	16004oA_68	16004oA_72	16004oA_76	16004oA_57
																																										sample name	463 1	463 2	463 3	463 4	463 5	463 6	725 1
																																										condition	463	463	463	463	463	463	725
																																										sample weight (mg)	41.5	40.3	39.8	39.2	39.9	41.1	41.1
																																											463	463	463	463	463	463	725
Is_Matching_Tag	Is_Selection_Tag	Name_Target	Name Analyte	ID Analyte	Type Isotopomer	Matching Fragments	Time Expected	Time Deviation	Matching Probability	Matching Mass_Count	Fragment Ratio Deviation	Max Fragment Ratio Deviation	Cluster Match	Tag_Time_Index	Tag_Mass	Tag_ID	Tag_Fragment_Count	Tag_Sample_Count	Tag_Lo_Time	Tag_Hi_Time	Tag_Width	Time_Group	Hit_At_Closest_Time_Index	Time_Diff_At_Closest_Time_Index	Time_Dev_At_Closest_Time_Index	Match_At_Closest_Time_Index	Hit_At_Max_Match	Time_Diff_At_Max_Match	Time_Dev_At_Max_Match	Time_At_Max_Match	Match_At_Max_Match	Hit_Most_Suggested	Count_Most_Suggested	Cluster	Cluster_Score	Intensity_Rank	Cluster_Size	Cluster_Time	Tag_Intensity	Sample_Value_Count	Max_Sample_Value_Count_Groups	Avg_Intensity	16004oA_56	16004oA_60	16004oA_64	16004oA_68	16004oA_72	16004oA_76	16004oA_57
FALSE	FALSE	T_8897	M000100_A105001-101_CONT-METB_190250_TOF_Lactic acid, DL- (2TMS)	A105001-101	101	87:1555 88:2516 101:1601 102:1052 103:1006 115:915 116:274 117:32706 118:3385 119:3293 129:640 131:2516 132:320 133:6267 134:869 135:640 147:32660 148:5306 149:2562 150:366 190:3934 191:4803 192:1006 193:320 203:183 219:1281 220:183	190250	-0.24	0.89	24	0.42	1.54	980	189707	83	1086	25	25	189452	190048	596	9	scan@166	189707	100	0	scan@166	189707	100	0	0	scan@166	6	4044	0.714286	1	7	189707	822.264	25	100	2658.48	7430	4215	1856	1409	2126	1682	4170
FALSE	FALSE	T_8897	M000100_A105001-101_CONT-METB_190250_TOF_Lactic acid, DL- (2TMS)	A105001-101	101	87:1555 88:2516 101:1601 102:1052 103:1006 115:915 116:274 117:32706 118:3385 119:3293 129:640 131:2516 132:320 133:6267 134:869 135:640 147:32660 148:5306 149:2562 150:366 190:3934 191:4803 192:1006 193:320 203:183 219:1281 220:183	190250	-0.24	0.89	24	0.42	1.54	980	189707	84	1245	25	25	189452	190048	596	9	scan@166	189707	100	0	scan@166	189707	100	0	0	scan@166	6	4044	0.714286	2	7	189707	605.242	25	100	1957.28	5482	3127	1349	1027	1528	1254	2933
FALSE	FALSE	T_8897	M000100_A105001-101_CONT-METB_190250_TOF_Lactic acid, DL- (2TMS)	A105001-101	101	87:1555 88:2516 101:1601 102:1052 103:1006 115:915 116:274 117:32706 118:3385 119:3293 129:640 131:2516 132:320 133:6267 134:869 135:640 147:32660 148:5306 149:2562 150:366 190:3934 191:4803 192:1006 193:320 203:183 219:1281 220:183	190250	-0.24	0.89	24	0.42	1.54	980	189707	111	4870	25	25	189452	190048	596	9	scan@166	189707	100	0	scan@166	189707	100	0	0	scan@166	5	4044	0.714286	3	7	189707	322.589	25	100	1049.44	2757	1729	884	537	814	677	1601
FALSE	FALSE	T_8897	M000100_A105001-101_CONT-METB_190250_TOF_Lactic acid, DL- (2TMS)	A105001-101	101	87:1555 88:2516 101:1601 102:1052 103:1006 115:915 116:274 117:32706 118:3385 119:3293 129:640 131:2516 132:320 133:6267 134:869 135:640 147:32660 148:5306 149:2562 150:366 190:3934 191:4803 192:1006 193:320 203:183 219:1281 220:183	190250	-0.24	0.89	24	0.42	1.54	980	189728	112	5009	25	25	189452	190048	596	9	scan@166	189728	100	0	scan@166	189728	100	0	0	scan@166	6	4044	0.714286	4	7	189707	181.822	25	100	580.8	1482	966	503	291	449	372	895
FALSE	FALSE	T_8897	M000100_A105001-101_CONT-METB_190250_TOF_Lactic acid, DL- (2TMS)	A105001-101	101	87:1555 88:2516 101:1601 102:1052 103:1006 115:915 116:274 117:32706 118:3385 119:3293 129:640 131:2516 132:320 133:6267 134:869 135:640 147:32660 148:5306 149:2562 150:366 190:3934 191:4803 192:1006 193:320 203:183 219:1281 220:183	190250	-0.24	0.89	24	0.42	1.54	980	189702	97	2958	24	24	189452	190048	596	9	scan@166	189702	100	0	scan@166	189702	100	0	0	scan@166	6	4044	0.714286	5	7	189707	139.89	24	100	457.208	1209	747	338	209	352	278	661
FALSE	FALSE	T_8897	M000100_A105001-101_CONT-METB_190250_TOF_Lactic acid, DL- (2TMS)	A105001-101	101	87:1555 88:2516 101:1601 102:1052 103:1006 115:915 116:274 117:32706 118:3385 119:3293 129:640 131:2516 132:320 133:6267 134:869 135:640 147:32660 148:5306 149:2562 150:366 190:3934 191:4803 192:1006 193:320 203:183 219:1281 220:183	190250	-0.24	0.89	24	0.42	1.54	980	189728	82	933	18	18	189452	190048	596	9	scan@166	189728	100	0	scan@166	189728	100	0	0	scan@163	5	4044	0.714286	6	7	189707	109.712	18	83	419.222	1008	542	246	NA	302	219	517
FALSE	FALSE	T_8897	M000100_A105001-101_CONT-METB_190250_TOF_Lactic acid, DL- (2TMS)	A105001-101	101	87:1555 88:2516 101:1601 102:1052 103:1006 115:915 116:274 117:32706 118:3385 119:3293 129:640 131:2516 132:320 133:6267 134:869 135:640 147:32660 148:5306 149:2562 150:366 190:3934 191:4803 192:1006 193:320 203:183 219:1281 220:183	190250	-0.24	0.89	24	0.42	1.54	980	189754	125	6626	16	16	189452	190048	596	9	scan@166	189754	100	0	scan@166	189754	100	0	0	scan@166	3	4044	0.714286	7	7	189707	100	16	83	406.375	782	510	277	NA	244	204	485
TRUE	FALSE	T_8897	M000100_A105001-101_CONT-METB_190250_TOF_Lactic acid, DL- (2TMS)	A105001-101	101	87:1555 88:2516 101:1601 102:1052 103:1006 115:915 116:274 117:32706 118:3385 119:3293 129:640 131:2516 132:320 133:6267 134:869 135:640 147:32660 148:5306 149:2562 150:366 190:3934 191:4803 192:1006 193:320 203:183 219:1281 220:183	190250	-0.24	0.89	24	0.42	1.54	980	189742	134	7978	20	20	189595	189992	397	9	scan@161	189742	100	0	scan@161	189742	100	0	0	scan@167	4	4986	4	1	1	189742	531.15	20	100	531.15	662	395	356	NA	NA	217	388
FALSE	FALSE	T_8897	M000100_A105001-101_CONT-METB_190250_TOF_Lactic acid, DL- (2TMS)	A105001-101	101	87:1555 88:2516 101:1601 102:1052 103:1006 115:915 116:274 117:32706 118:3385 119:3293 129:640 131:2516 132:320 133:6267 134:869 135:640 147:32660 148:5306 149:2562 150:366 190:3934 191:4803 192:1006 193:320 203:183 219:1281 220:183	190250	-0.24	0.89	24	0.42	1.54	980	189749	105	4239	17	17	189406	189992	586	9	scan@135	189749	100	0	scan@135	189749	100	0	0	scan@160	2	4980	3	1	1	189749	427	17	100	427	615	381	256	NA	NA	NA	281
TRUE	FALSE	T_8897	M000100_A105001-101_CONT-METB_190250_TOF_Lactic acid, DL- (2TMS)	A105001-101	101	87:1555 88:2516 101:1601 102:1052 103:1006 115:915 116:274 117:32706 118:3385 119:3293 129:640 131:2516 132:320 133:6267 134:869 135:640 147:32660 148:5306 149:2562 150:366 190:3934 191:4803 192:1006 193:320 203:183 219:1281 220:183	190250	-0.24	0.89	24	0.42	1.54	980	189764	129	7075	24	24	189406	189992	586	9	scan@135	189764	100	0	scan@135	189764	100	0	0	scan@160	2	4985	2	1	1	189764	667.208	24	100	667.208	962	658	541	NA	NA	316	452
FALSE	FALSE	T_8897	M000100_A105001-101_CONT-METB_190250_TOF_Lactic acid, DL- (2TMS)	A105001-101	101	87:1555 88:2516 101:1601 102:1052 103:1006 115:915 116:274 117:32706 118:3385 119:3293 129:640 131:2516 132:320 133:6267 134:869 135:640 147:32660 148:5306 149:2562 150:366 190:3934 191:4803 192:1006 193:320 203:183 219:1281 220:183	190250	-0.24	0.89	24	0.42	1.54	980	189766	81	789	8	8	189544	189895	351	9	scan@168	189766	100	0	scan@168	189766	100	0	0	scan@167	3	4046	2	1	1	189766	337	8	33	337	513	361	NA	NA	NA	NA	271
TRUE	FALSE	T_8897	M000100_A105001-101_CONT-METB_190250_TOF_Lactic acid, DL- (2TMS)	A105001-101	101	87:1555 88:2516 101:1601 102:1052 103:1006 115:915 116:274 117:32706 118:3385 119:3293 129:640 131:2516 132:320 133:6267 134:869 135:640 147:32660 148:5306 149:2562 150:366 190:3934 191:4803 192:1006 193:320 203:183 219:1281 220:183	190250	-0.24	0.89	24	0.42	1.54	980	189748	220	15669	8	8	189640	189992	352	9	scan@156	189748	100	0	scan@156	189748	100	0	0	scan@156	2	4983	2	1	2	189767	115.588	8	50	347.375	207	NA	NA	NA	NA	NA	NA
TRUE	FALSE	T_8897	M000100_A105001-101_CONT-METB_190250_TOF_Lactic acid, DL- (2TMS)	A105001-101	101	87:1555 88:2516 101:1601 102:1052 103:1006 115:915 116:274 117:32706 118:3385 119:3293 129:640 131:2516 132:320 133:6267 134:869 135:640 147:32660 148:5306 149:2562 150:366 190:3934 191:4803 192:1006 193:320 203:183 219:1281 220:183	190250	-0.24	0.89	24	0.42	1.54	980	189786	203	14105	6	6	189640	189992	352	9	scan@156	189786	100	0	scan@156	189786	100	0	0	scan@156	2	4983	2	2	2	189767	100	6	50	325.5	NA	NA	NA	NA	NA	NA	NA
TRUE	FALSE	T_8897	M000100_A105001-101_CONT-METB_190250_TOF_Lactic acid, DL- (2TMS)	A105001-101	101	87:1555 88:2516 101:1601 102:1052 103:1006 115:915 116:274 117:32706 118:3385 119:3293 129:640 131:2516 132:320 133:6267 134:869 135:640 147:32660 148:5306 149:2562 150:366 190:3934 191:4803 192:1006 193:320 203:183 219:1281 220:183	190250	-0.24	0.89	24	0.42	1.54	980	189803	116	5614	9	9	189640	189983	343	9	scan@156	189803	100	0	scan@156	189803	100	0	0	scan@165	2	4984	1	1	3	189774	111.521	9	50	410.778	247	NA	NA	NA	NA	NA	NA
TRUE	FALSE	T_8897	M000100_A105001-101_CONT-METB_190250_TOF_Lactic acid, DL- (2TMS)	A105001-101	101	87:1555 88:2516 101:1601 102:1052 103:1006 115:915 116:274 117:32706 118:3385 119:3293 129:640 131:2516 132:320 133:6267 134:869 135:640 147:32660 148:5306 149:2562 150:366 190:3934 191:4803 192:1006 193:320 203:183 219:1281 220:183	190250	-0.24	0.89	24	0.42	1.54	980	189774	132	7644	9	9	189640	189983	343	9	scan@156	189774	100	0	scan@156	189774	100	0	0	scan@156	2	4984	1	2	3	189774	100	9	50	388.222	234	NA	NA	NA	NA	NA	NA
TRUE	FALSE	T_8897	M000100_A105001-101_CONT-METB_190250_TOF_Lactic acid, DL- (2TMS)	A105001-101	101	87:1555 88:2516 101:1601 102:1052 103:1006 115:915 116:274 117:32706 118:3385 119:3293 129:640 131:2516 132:320 133:6267 134:869 135:640 147:32660 148:5306 149:2562 150:366 190:3934 191:4803 192:1006 193:320 203:183 219:1281 220:183	190250	-0.24	0.89	24	0.42	1.54	980	189727	150	9451	9	9	189610	189932	322	9	scan@163	189727	100	0	scan@163	189727	100	0	0	scan@163	2	4984	1	3	3	189774	102.25	9	67	385.667	212	NA	NA	NA	NA	NA	NA
FALSE	FALSE	T_8897	M000100_A105001-101_CONT-METB_190250_TOF_Lactic acid, DL- (2TMS)	A105001-101	101	87:1555 88:2516 101:1601 102:1052 103:1006 115:915 116:274 117:32706 118:3385 119:3293 129:640 131:2516 132:320 133:6267 134:869 135:640 147:32660 148:5306 149:2562 150:366 190:3934 191:4803 192:1006 193:320 203:183 219:1281 220:183	190250	-0.24	0.89	24	0.42	1.54	980	189779	85	1421	23	23	189544	190048	504	9	scan@168	189779	100	0	scan@168	189779	100	0	0	scan@163	5	4755	1	1	1	189779	551.87	23	100	551.87	1394	823	402	210	356	283	682
TRUE	FALSE	T_8897	M000100_A105001-101_CONT-METB_190250_TOF_Lactic acid, DL- (2TMS)	A105001-101	101	87:1555 88:2516 101:1601 102:1052 103:1006 115:915 116:274 117:32706 118:3385 119:3293 129:640 131:2516 132:320 133:6267 134:869 135:640 147:32660 148:5306 149:2562 150:366 190:3934 191:4803 192:1006 193:320 203:183 219:1281 220:183	190250	-0.24	0.89	24	0.42	1.54	980	189790	115	5433	24	24	189330	189992	662	9	scan@134	189790	100	0	scan@134	189790	100	0	0	scan@170	3	4988	4	1	1	189790	623.167	24	100	623.167	866	331	440	NA	265	340	386
FALSE	FALSE	T_8897	M000100_A105001-101_CONT-METB_190250_TOF_Lactic acid, DL- (2TMS)	A105001-101	101	87:1555 88:2516 101:1601 102:1052 103:1006 115:915 116:274 117:32706 118:3385 119:3293 129:640 131:2516 132:320 133:6267 134:869 135:640 147:32660 148:5306 149:2562 150:366 190:3934 191:4803 192:1006 193:320 203:183 219:1281 220:183	190250	-0.24	0.89	24	0.42	1.54	980	189796	76	0	14	14	189697	190136	439	9	scan@163	189796	100	0	scan@163	189796	100	0	0	scan@161	3	0	1	1	1	189796	614.643	14	83	614.643	880	641	308	NA	NA	NA	NA
TRUE	TRUE	T_8897	M000100_A105001-101_CONT-METB_190250_TOF_Lactic acid, DL- (2TMS)	A105001-101	101	87:1555 88:2516 101:1601 102:1052 103:1006 115:915 116:274 117:32706 118:3385 119:3293 129:640 131:2516 132:320 133:6267 134:869 135:640 147:32660 148:5306 149:2562 150:366 190:3934 191:4803 192:1006 193:320 203:183 219:1281 220:183	190250	-0.24	0.89	24	0.42	1.54	980	189803	133	7781	25	25	189330	189992	662	9	scan@134	189803	100	0	scan@134	189803	100	0	0	scan@171	3	4979	0.777778	1	9	189796	1860.44	25	100	3993.84	5626	3202	2628	1035	1552	1929	3019
TRUE	FALSE	T_8897	M000100_A105001-101_CONT-METB_190250_TOF_Lactic acid, DL- (2TMS)	A105001-101	101	87:1555 88:2516 101:1601 102:1052 103:1006 115:915 116:274 117:32706 118:3385 119:3293 129:640 131:2516 132:320 133:6267 134:869 135:640 147:32660 148:5306 149:2562 150:366 190:3934 191:4803 192:1006 193:320 203:183 219:1281 220:183	190250	-0.24	0.89	24	0.42	1.54	980	189735	118	5983	26	26	189330	189992	662	9	scan@134	189735	100	0	scan@134	189735	100	0	0	scan@156	3	4979	0.777778	2	9	189796	1553.5	26	100	3306.81	4713	2480	2002	833	1285	1592	2179
TRUE	FALSE	T_8897	M000100_A105001-101_CONT-METB_190250_TOF_Lactic acid, DL- (2TMS)	A105001-101	101	87:1555 88:2516 101:1601 102:1052 103:1006 115:915 116:274 117:32706 118:3385 119:3293 129:640 131:2516 132:320 133:6267 134:869 135:640 147:32660 148:5306 149:2562 150:366 190:3934 191:4803 192:1006 193:320 203:183 219:1281 220:183	190250	-0.24	0.89	24	0.42	1.54	980	189798	88	1935	26	26	189330	189992	662	9	scan@134	189798	100	0	scan@134	189798	100	0	0	scan@171	3	4979	0.777778	3	9	189796	1170.64	26	100	2486.58	3893	1917	1331	624	1072	1227	1717
TRUE	FALSE	T_8897	M000100_A105001-101_CONT-METB_190250_TOF_Lactic acid, DL- (2TMS)	A105001-101	101	87:1555 88:2516 101:1601 102:1052 103:1006 115:915 116:274 117:32706 118:3385 119:3293 129:640 131:2516 132:320 133:6267 134:869 135:640 147:32660 148:5306 149:2562 150:366 190:3934 191:4803 192:1006 193:320 203:183 219:1281 220:183	190250	-0.24	0.89	24	0.42	1.54	980	189796	131	7457	26	26	189330	189992	662	9	scan@134	189796	100	0	scan@134	189796	100	0	0	scan@169	3	4979	0.777778	4	9	189796	937.599	26	100	1979.35	2906	1558	1371	485	831	1002	1434
TRUE	FALSE	T_8897	M000100_A105001-101_CONT-METB_190250_TOF_Lactic acid, DL- (2TMS)	A105001-101	101	87:1555 88:2516 101:1601 102:1052 103:1006 115:915 116:274 117:32706 118:3385 119:3293 129:640 131:2516 132:320 133:6267 134:869 135:640 147:32660 148:5306 149:2562 150:366 190:3934 191:4803 192:1006 193:320 203:183 219:1281 220:183	190250	-0.24	0.89	24	0.42	1.54	980	189742	119	6107	24	24	189330	189983	653	9	scan@134	189742	100	0	scan@134	189742	100	0	0	scan@160	3	4979	0.777778	5	9	189796	601.641	24	100	1337.96	1819	920	813	323	501	570	NA
TRUE	FALSE	T_8897	M000100_A105001-101_CONT-METB_190250_TOF_Lactic acid, DL- (2TMS)	A105001-101	101	87:1555 88:2516 101:1601 102:1052 103:1006 115:915 116:274 117:32706 118:3385 119:3293 129:640 131:2516 132:320 133:6267 134:869 135:640 147:32660 148:5306 149:2562 150:366 190:3934 191:4803 192:1006 193:320 203:183 219:1281 220:183	190250	-0.24	0.89	24	0.42	1.54	980	189798	101	3557	26	26	189406	189992	586	9	scan@135	189798	100	0	scan@135	189798	100	0	0	scan@171	3	4979	0.777778	6	9	189796	506.427	26	100	1119.04	1679	912	663	282	485	533	708
TRUE	FALSE	T_8897	M000100_A105001-101_CONT-METB_190250_TOF_Lactic acid, DL- (2TMS)	A105001-101	101	87:1555 88:2516 101:1601 102:1052 103:1006 115:915 116:274 117:32706 118:3385 119:3293 129:640 131:2516 132:320 133:6267 134:869 135:640 147:32660 148:5306 149:2562 150:366 190:3934 191:4803 192:1006 193:320 203:183 219:1281 220:183	190250	-0.24	0.89	24	0.42	1.54	980	189803	87	1766	25	25	189330	189992	662	9	scan@134	189803	100	0	scan@134	189803	100	0	0	scan@161	3	4979	0.777778	7	9	189796	420.995	25	100	937.6	1549	665	508	NA	416	448	654
TRUE	FALSE	T_8897	M000100_A105001-101_CONT-METB_190250_TOF_Lactic acid, DL- (2TMS)	A105001-101	101	87:1555 88:2516 101:1601 102:1052 103:1006 115:915 116:274 117:32706 118:3385 119:3293 129:640 131:2516 132:320 133:6267 134:869 135:640 147:32660 148:5306 149:2562 150:366 190:3934 191:4803 192:1006 193:320 203:183 219:1281 220:183	190250	-0.24	0.89	24	0.42	1.54	980	189793	102	3739	25	25	189330	189992	662	9	scan@134	189793	100	0	scan@134	189793	100	0	0	scan@170	3	4979	0.777778	8	9	189796	351.149	25	100	776.88	1112	549	476	NA	339	362	450
TRUE	FALSE	T_8897	M000100_A105001-101_CONT-METB_190250_TOF_Lactic acid, DL- (2TMS)	A105001-101	101	87:1555 88:2516 101:1601 102:1052 103:1006 115:915 116:274 117:32706 118:3385 119:3293 129:640 131:2516 132:320 133:6267 134:869 135:640 147:32660 148:5306 149:2562 150:366 190:3934 191:4803 192:1006 193:320 203:183 219:1281 220:183	190250	-0.24	0.89	24	0.42	1.54	980	189772	135	8109	8	8	189640	189932	292	9	scan@156	189772	100	0	scan@156	189772	100	0	0	scan@156	2	4979	0.777778	9	9	189796	100	8	50	390.5	287	NA	NA	NA	NA	NA	NA
TRUE	TRUE	T_8897	M000100_A105001-101_CONT-METB_190250_TOF_Lactic acid, DL- (2TMS)	A105001-101	101	87:1555 88:2516 101:1601 102:1052 103:1006 115:915 116:274 117:32706 118:3385 119:3293 129:640 131:2516 132:320 133:6267 134:869 135:640 147:32660 148:5306 149:2562 150:366 190:3934 191:4803 192:1006 193:320 203:183 219:1281 220:183	190250	-0.24	0.89	24	0.42	1.54	980	189796	191	13200	26	26	189330	189992	662	9	scan@134	189796	100	0	scan@134	189796	100	0	0	scan@161	3	4981	1	1	5	189796	1706.13	26	100	5607.19	7308	4502	3567	1553	2076	2640	4148
TRUE	FALSE	T_8897	M000100_A105001-101_CONT-METB_190250_TOF_Lactic acid, DL- (2TMS)	A105001-101	101	87:1555 88:2516 101:1601 102:1052 103:1006 115:915 116:274 117:32706 118:3385 119:3293 129:640 131:2516 132:320 133:6267 134:869 135:640 147:32660 148:5306 149:2562 150:366 190:3934 191:4803 192:1006 193:320 203:183 219:1281 220:183	190250	-0.24	0.89	24	0.42	1.54	980	189796	190	13096	26	26	189330	189992	662	9	scan@134	189796	100	0	scan@134	189796	100	0	0	scan@161	3	4981	1	2	5	189796	1205.68	26	100	3995.46	4810	2986	2401	1119	1434	1855	2588
TRUE	TRUE	T_8897	M000100_A105001-101_CONT-METB_190250_TOF_Lactic acid, DL- (2TMS)	A105001-101	101	87:1555 88:2516 101:1601 102:1052 103:1006 115:915 116:274 117:32706 118:3385 119:3293 129:640 131:2516 132:320 133:6267 134:869 135:640 147:32660 148:5306 149:2562 150:366 190:3934 191:4803 192:1006 193:320 203:183 219:1281 220:183	190250	-0.24	0.89	24	0.42	1.54	980	189798	219	15542	26	26	189330	189992	662	9	scan@134	189798	100	0	scan@134	189798	100	0	0	scan@161	3	4981	1	3	5	189796	351.402	26	100	1186.19	1386	907	724	331	427	533	727
TRUE	FALSE	T_8897	M000100_A105001-101_CONT-METB_190250_TOF_Lactic acid, DL- (2TMS)	A105001-101	101	87:1555 88:2516 101:1601 102:1052 103:1006 115:915 116:274 117:32706 118:3385 119:3293 129:640 131:2516 132:320 133:6267 134:869 135:640 147:32660 148:5306 149:2562 150:366 190:3934 191:4803 192:1006 193:320 203:183 219:1281 220:183	190250	-0.24	0.89	24	0.42	1.54	980	189734	192	13362	26	26	189330	189992	662	9	scan@134	189734	100	0	scan@134	189734	100	0	0	scan@160	3	4981	1	4	5	189796	310.726	26	100	1042.65	1297	790	647	288	385	470	661
TRUE	FALSE	T_8897	M000100_A105001-101_CONT-METB_190250_TOF_Lactic acid, DL- (2TMS)	A105001-101	101	87:1555 88:2516 101:1601 102:1052 103:1006 115:915 116:274 117:32706 118:3385 119:3293 129:640 131:2516 132:320 133:6267 134:869 135:640 147:32660 148:5306 149:2562 150:366 190:3934 191:4803 192:1006 193:320 203:183 219:1281 220:183	190250	-0.24	0.89	24	0.42	1.54	980	189734	193	13455	16	16	189595	189932	337	9	scan@161	189734	100	0	scan@161	189734	100	0	0	scan@160	3	4981	1	5	5	189796	100	16	83	428.438	418	267	220	NA	NA	NA	221
TRUE	TRUE	T_8897	M000100_A105001-101_CONT-METB_190250_TOF_Lactic acid, DL- (2TMS)	A105001-101	101	87:1555 88:2516 101:1601 102:1052 103:1006 115:915 116:274 117:32706 118:3385 119:3293 129:640 131:2516 132:320 133:6267 134:869 135:640 147:32660 148:5306 149:2562 150:366 190:3934 191:4803 192:1006 193:320 203:183 219:1281 220:183	190250	-0.24	0.89	24	0.42	1.54	980	189796	117	5783	26	26	189330	189992	662	9	scan@134	189796	100	0	scan@134	189796	100	0	0	scan@161	3	4982	3	1	1	189796	32706.7	26	100	32706.7	45410	25632	21055	9807	14685	17743	23923
FALSE	FALSE	T_8897	M000100_A105001-101_CONT-METB_190250_TOF_Lactic acid, DL- (2TMS)	A105001-101	101	87:1555 88:2516 101:1601 102:1052 103:1006 115:915 116:274 117:32706 118:3385 119:3293 129:640 131:2516 132:320 133:6267 134:869 135:640 147:32660 148:5306 149:2562 150:366 190:3934 191:4803 192:1006 193:320 203:183 219:1281 220:183	190250	-0.24	0.89	24	0.42	1.54	980	189800	99	3207	8	8	189620	189932	312	9	scan@163	189800	100	0	scan@163	189800	100	0	0	scan@170	2	5473	1	1	1	189800	285.625	8	50	285.625	383	NA	NA	NA	NA	NA	NA
TRUE	FALSE	T_8897	M000100_A105001-101_CONT-METB_190250_TOF_Lactic acid, DL- (2TMS)	A105001-101	101	87:1555 88:2516 101:1601 102:1052 103:1006 115:915 116:274 117:32706 118:3385 119:3293 129:640 131:2516 132:320 133:6267 134:869 135:640 147:32660 148:5306 149:2562 150:366 190:3934 191:4803 192:1006 193:320 203:183 219:1281 220:183	190250	-0.24	0.89	24	0.42	1.54	980	189803	103	3887	25	25	189406	190034	628	9	scan@135	189803	100	0	scan@135	189803	100	0	0	scan@167	3	4987	1	1	2	189807	415.386	25	100	761.64	1279	836	567	NA	279	361	377
FALSE	FALSE	T_8897	M000100_A105001-101_CONT-METB_190250_TOF_Lactic acid, DL- (2TMS)	A105001-101	101	87:1555 88:2516 101:1601 102:1052 103:1006 115:915 116:274 117:32706 118:3385 119:3293 129:640 131:2516 132:320 133:6267 134:869 135:640 147:32660 148:5306 149:2562 150:366 190:3934 191:4803 192:1006 193:320 203:183 219:1281 220:183	190250	-0.24	0.89	24	0.42	1.54	980	189811	94	2676	10	10	189620	189992	372	9	scan@163	189811	100	0	scan@163	189811	100	0	0	scan@170	2	4987	1	2	2	189807	100	10	50	317.2	357	205	NA	NA	NA	NA	NA
FALSE	FALSE	T_8897	M000100_A105001-101_CONT-METB_190250_TOF_Lactic acid, DL- (2TMS)	A105001-101	101	87:1555 88:2516 101:1601 102:1052 103:1006 115:915 116:274 117:32706 118:3385 119:3293 129:640 131:2516 132:320 133:6267 134:869 135:640 147:32660 148:5306 149:2562 150:366 190:3934 191:4803 192:1006 193:320 203:183 219:1281 220:183	190250	-0.24	0.89	24	0.42	1.54	980	189972	93	2578	13	13	189294	190317	1023	9	scan@153	189972	100	0	scan@153	189972	100	0	0	scan@167	4	4045	1.5	1	2	189888	199.723	13	83	484.923	856	566	226	NA	249	231	416
FALSE	FALSE	T_8897	M000100_A105001-101_CONT-METB_190250_TOF_Lactic acid, DL- (2TMS)	A105001-101	101	87:1555 88:2516 101:1601 102:1052 103:1006 115:915 116:274 117:32706 118:3385 119:3293 129:640 131:2516 132:320 133:6267 134:869 135:640 147:32660 148:5306 149:2562 150:366 190:3934 191:4803 192:1006 193:320 203:183 219:1281 220:183	190250	-0.24	0.89	24	0.42	1.54	980	189804	95	2754	8	8	189447	189895	448	9	scan@164	189804	100	0	scan@164	189804	100	0	0	scan@168	2	4045	1.5	2	2	189888	100	8	50	279.625	NA	287	NA	NA	NA	NA	210
FALSE	FALSE	T_8897	M000100_A105001-101_CONT-METB_190250_TOF_Lactic acid, DL- (2TMS)	A105001-101	101	87:1555 88:2516 101:1601 102:1052 103:1006 115:915 116:274 117:32706 118:3385 119:3293 129:640 131:2516 132:320 133:6267 134:869 135:640 147:32660 148:5306 149:2562 150:366 190:3934 191:4803 192:1006 193:320 203:183 219:1281 220:183	190250	-0.24	0.89	24	0.42	1.54	980	189888	89	2071	8	8	189640	189992	352	9	scan@156	189888	100	0	scan@156	189888	100	0	0	scan@156	2	5102	1	1	1	189888	440.875	8	50	440.875	NA	NA	NA	NA	NA	NA	NA
FALSE	FALSE	T_8897	M000100_A105001-101_CONT-METB_190250_TOF_Lactic acid, DL- (2TMS)	A105001-101	101	87:1555 88:2516 101:1601 102:1052 103:1006 115:915 116:274 117:32706 118:3385 119:3293 129:640 131:2516 132:320 133:6267 134:869 135:640 147:32660 148:5306 149:2562 150:366 190:3934 191:4803 192:1006 193:320 203:183 219:1281 220:183	190250	-0.24	0.89	24	0.42	1.54	980	189983	80	679	15	15	189672	190531	859	9	scan@170	189983	100	0	scan@170	189983	100	0	0	scan@170	2	3773	1	1	1	189983	544.067	15	100	544.067	1499	1292	343	NA	NA	300	497
FALSE	FALSE	T_8897	M000100_A105001-101_CONT-METB_190250_TOF_Lactic acid, DL- (2TMS)	A105001-101	101	87:1555 88:2516 101:1601 102:1052 103:1006 115:915 116:274 117:32706 118:3385 119:3293 129:640 131:2516 132:320 133:6267 134:869 135:640 147:32660 148:5306 149:2562 150:366 190:3934 191:4803 192:1006 193:320 203:183 219:1281 220:183	190250	-0.24	0.89	24	0.42	1.54	980	190034	77	158	19	19	189544	190484	940	9	scan@168	190034	100	0	scan@168	190034	100	0	0	scan@166	3	2961	1	1	1	190034	725.158	19	100	725.158	3244	960	431	NA	291	278	320
TRUE	TRUE	T_8899	M000517_A106002-101_CONT-MST_206867_TOF_Glycolic acid (2TMS)	A106002-101	101	81:691 87:230 88:607 89:293 95:126 101:167 102:188 103:942 105:209 115:272 117:670 119:209 131:816 133:1842 134:209 135:126 147:17625 148:2931 149:1779 150:188 161:1068 162:188 163:84 177:2470 178:440 179:209 190:105 205:1842 206:335 207:147	206867	-0.13	0.43	13	0.59	1.63	785	206522	133	7785	24	24	206397	206697	300	25	scan@490	206522	100	0	scan@490	206522	100	0	0	scan@490	3	4048	0.666667	1	6	206490	1380.42	24	100	2470.54	4384	2912	1527	1173	1382	1086	3241
TRUE	TRUE	T_8899	M000517_A106002-101_CONT-MST_206867_TOF_Glycolic acid (2TMS)	A106002-101	101	81:691 87:230 88:607 89:293 95:126 101:167 102:188 103:942 105:209 115:272 117:670 119:209 131:816 133:1842 134:209 135:126 147:17625 148:2931 149:1779 150:188 161:1068 162:188 163:84 177:2470 178:440 179:209 190:105 205:1842 206:335 207:147	206867	-0.13	0.43	13	0.59	1.63	785	206487	177	12088	25	25	206244	206625	381	25	scan@467	206487	100	0	scan@467	206487	100	0	0	scan@490	3	4048	0.666667	2	6	206490	1217.65	25	100	2147.28	3678	2400	1474	1050	1222	815	2890
TRUE	TRUE	T_8899	M000517_A106002-101_CONT-MST_206867_TOF_Glycolic acid (2TMS)	A106002-101	101	81:691 87:230 88:607 89:293 95:126 101:167 102:188 103:942 105:209 115:272 117:670 119:209 131:816 133:1842 134:209 135:126 147:17625 148:2931 149:1779 150:188 161:1068 162:188 163:84 177:2470 178:440 179:209 190:105 205:1842 206:335 207:147	206867	-0.13	0.43	13	0.59	1.63	785	206487	205	14378	25	25	206244	206625	381	25	scan@467	206487	100	0	scan@467	206487	100	0	0	scan@490	3	4048	0.666667	3	6	206490	630.518	25	100	1101	1819	1223	830	568	641	439	1370
TRUE	TRUE	T_8899	M000517_A106002-101_CONT-MST_206867_TOF_Glycolic acid (2TMS)	A106002-101	101	81:691 87:230 88:607 89:293 95:126 101:167 102:188 103:942 105:209 115:272 117:670 119:209 131:816 133:1842 134:209 135:126 147:17625 148:2931 149:1779 150:188 161:1068 162:188 163:84 177:2470 178:440 179:209 190:105 205:1842 206:335 207:147	206867	-0.13	0.43	13	0.59	1.63	785	206510	161	10614	25	25	206244	206625	381	25	scan@467	206510	100	0	scan@467	206510	100	0	0	scan@490	3	4048	0.666667	4	6	206490	432.679	25	100	758.12	1302	857	527	377	435	304	978
TRUE	FALSE	T_8899	M000517_A106002-101_CONT-MST_206867_TOF_Glycolic acid (2TMS)	A106002-101	101	81:691 87:230 88:607 89:293 95:126 101:167 102:188 103:942 105:209 115:272 117:670 119:209 131:816 133:1842 134:209 135:126 147:17625 148:2931 149:1779 150:188 161:1068 162:188 163:84 177:2470 178:440 179:209 190:105 205:1842 206:335 207:147	206867	-0.13	0.43	13	0.59	1.63	785	206489	178	12176	18	18	206370	206625	255	25	scan@487	206489	100	0	scan@487	206489	100	0	0	scan@496	3	4048	0.666667	5	6	206490	177.118	18	100	360.778	495	333	222	NA	NA	NA	382
TRUE	FALSE	T_8899	M000517_A106002-101_CONT-MST_206867_TOF_Glycolic acid (2TMS)	A106002-101	101	81:691 87:230 88:607 89:293 95:126 101:167 102:188 103:942 105:209 115:272 117:670 119:209 131:816 133:1842 134:209 135:126 147:17625 148:2931 149:1779 150:188 161:1068 162:188 163:84 177:2470 178:440 179:209 190:105 205:1842 206:335 207:147	206867	-0.13	0.43	13	0.59	1.63	785	206491	206	14524	7	7	206415	206625	210	25	scan@485	206491	100	0	scan@485	206491	100	0	0	scan@498	2	4048	0.666667	6	6	206490	100	7	50	303.429	275	218	NA	NA	NA	NA	214
TRUE	FALSE	T_8899	M000517_A106002-101_CONT-MST_206867_TOF_Glycolic acid (2TMS)	A106002-101	101	81:691 87:230 88:607 89:293 95:126 101:167 102:188 103:942 105:209 115:272 117:670 119:209 131:816 133:1842 134:209 135:126 147:17625 148:2931 149:1779 150:188 161:1068 162:188 163:84 177:2470 178:440 179:209 190:105 205:1842 206:335 207:147	206867	-0.13	0.43	13	0.59	1.63	785	206536	119	6110	18	18	206397	206778	381	25	scan@490	206536	100	0	scan@490	206536	100	0	0	scan@490	2	6346	1	1	1	206536	399	18	100	399	852	NA	252	NA	293	208	572
FALSE	FALSE	T_8899	M000517_A106002-101_CONT-MST_206867_TOF_Glycolic acid (2TMS)	A106002-101	101	81:691 87:230 88:607 89:293 95:126 101:167 102:188 103:942 105:209 115:272 117:670 119:209 131:816 133:1842 134:209 135:126 147:17625 148:2931 149:1779 150:188 161:1068 162:188 163:84 177:2470 178:440 179:209 190:105 205:1842 206:335 207:147	206867	-0.13	0.43	13	0.59	1.63	785	206590	173	11653	26	26	206422	206727	305	25	scan@470	206590	100	0	scan@470	206590	100	0	0	scan@498	4	7356	1	1	1	206590	1205.42	26	100	1205.42	2571	1869	927	912	867	829	1579
FALSE	FALSE	T_8899	M000517_A106002-101_CONT-MST_206867_TOF_Glycolic acid (2TMS)	A106002-101	101	81:691 87:230 88:607 89:293 95:126 101:167 102:188 103:942 105:209 115:272 117:670 119:209 131:816 133:1842 134:209 135:126 147:17625 148:2931 149:1779 150:188 161:1068 162:188 163:84 177:2470 178:440 179:209 190:105 205:1842 206:335 207:147	206867	-0.13	0.43	13	0.59	1.63	785	206594	129	7077	16	16	206523	206727	204	25	scan@490	206594	100	0	scan@490	206594	100	0	0	scan@496	2	6526	1	1	1	206594	341.938	16	83	341.938	546	429	206	209	NA	NA	314
TRUE	FALSE	T_8899	M000517_A106002-101_CONT-MST_206867_TOF_Glycolic acid (2TMS)	A106002-101	101	81:691 87:230 88:607 89:293 95:126 101:167 102:188 103:942 105:209 115:272 117:670 119:209 131:816 133:1842 134:209 135:126 147:17625 148:2931 149:1779 150:188 161:1068 162:188 163:84 177:2470 178:440 179:209 190:105 205:1842 206:335 207:147	206867	-0.13	0.43	13	0.59	1.63	785	206727	131	7460	19	19	206606	206962	356	25	scan@496	206727	100	0	scan@496	206727	100	0	0	scan@493	3	4049	0.666667	1	3	206665	196.75	19	100	1513.68	NA	NA	1076	931	1201	947	2185
TRUE	TRUE	T_8899	M000517_A106002-101_CONT-MST_206867_TOF_Glycolic acid (2TMS)	A106002-101	101	81:691 87:230 88:607 89:293 95:126 101:167 102:188 103:942 105:209 115:272 117:670 119:209 131:816 133:1842 134:209 135:126 147:17625 148:2931 149:1779 150:188 161:1068 162:188 163:84 177:2470 178:440 179:209 190:105 205:1842 206:335 207:147	206867	-0.13	0.43	13	0.59	1.63	785	206665	103	3890	12	12	206529	206750	221	25	scan@494	206665	100	0	scan@494	206665	100	0	0	scan@499	5	4049	0.666667	2	3	206665	100	12	100	977.583	NA	NA	NA	NA	NA	372	945
TRUE	FALSE	T_8899	M000517_A106002-101_CONT-MST_206867_TOF_Glycolic acid (2TMS)	A106002-101	101	81:691 87:230 88:607 89:293 95:126 101:167 102:188 103:942 105:209 115:272 117:670 119:209 131:816 133:1842 134:209 135:126 147:17625 148:2931 149:1779 150:188 161:1068 162:188 163:84 177:2470 178:440 179:209 190:105 205:1842 206:335 207:147	206867	-0.13	0.43	13	0.59	1.63	785	206575	81	792	24	24	206452	206774	322	25	scan@493	206575	100	0	scan@493	206575	100	0	0	scan@490	4	4049	0.666667	3	3	206665	101.387	24	100	880.667	1796	992	533	434	594	406	1082
TRUE	FALSE	T_8899	M000517_A106002-101_CONT-MST_206867_TOF_Glycolic acid (2TMS)	A106002-101	101	81:691 87:230 88:607 89:293 95:126 101:167 102:188 103:942 105:209 115:272 117:670 119:209 131:816 133:1842 134:209 135:126 147:17625 148:2931 149:1779 150:188 161:1068 162:188 163:84 177:2470 178:440 179:209 190:105 205:1842 206:335 207:147	206867	-0.13	0.43	13	0.59	1.63	785	206653	117	5786	15	15	206529	206797	268	25	scan@494	206653	100	0	scan@494	206653	100	0	0	scan@499	3	5636	0.666667	1	3	206685	746.359	15	100	2048	NA	NA	NA	NA	1659	1325	2818
TRUE	FALSE	T_8899	M000517_A106002-101_CONT-MST_206867_TOF_Glycolic acid (2TMS)	A106002-101	101	81:691 87:230 88:607 89:293 95:126 101:167 102:188 103:942 105:209 115:272 117:670 119:209 131:816 133:1842 134:209 135:126 147:17625 148:2931 149:1779 150:188 161:1068 162:188 163:84 177:2470 178:440 179:209 190:105 205:1842 206:335 207:147	206867	-0.13	0.43	13	0.59	1.63	785	206778	101	3559	7	7	206689	206885	196	25	scan@503	206778	100	0	scan@503	206778	100	0	0	scan@503	2	5636	0.666667	2	3	206685	102.904	7	83	418.143	NA	NA	NA	NA	NA	NA	336
TRUE	FALSE	T_8899	M000517_A106002-101_CONT-MST_206867_TOF_Glycolic acid (2TMS)	A106002-101	101	81:691 87:230 88:607 89:293 95:126 101:167 102:188 103:942 105:209 115:272 117:670 119:209 131:816 133:1842 134:209 135:126 147:17625 148:2931 149:1779 150:188 161:1068 162:188 163:84 177:2470 178:440 179:209 190:105 205:1842 206:335 207:147	206867	-0.13	0.43	13	0.59	1.63	785	206685	115	5436	7	7	206553	206727	174	25	scan@497	206685	100	0	scan@497	206685	100	0	0	scan@499	3	5636	0.666667	3	3	206685	100	7	83	407.286	NA	NA	NA	NA	NA	NA	361
FALSE	FALSE	T_8899	M000517_A106002-101_CONT-MST_206867_TOF_Glycolic acid (2TMS)	A106002-101	101	81:691 87:230 88:607 89:293 95:126 101:167 102:188 103:942 105:209 115:272 117:670 119:209 131:816 133:1842 134:209 135:126 147:17625 148:2931 149:1779 150:188 161:1068 162:188 163:84 177:2470 178:440 179:209 190:105 205:1842 206:335 207:147	206867	-0.13	0.43	13	0.59	1.63	785	206729	132	7646	18	18	206606	206901	295	25	scan@496	206729	100	0	scan@496	206729	100	0	0	scan@501	5	6685	1	1	1	206729	451.944	18	100	451.944	NA	NA	317	346	384	342	639
FALSE	FALSE	T_8901	M000026_A110001-101_METB_208565_TOF_Alanine, DL- (2TMS)	A110001-101	101	86:1640 87:492 88:656 94:929 100:5740 101:1039 102:1039 103:2241 114:547 115:656 116:53191 117:6724 118:2351 119:383 128:820 131:984 132:437 133:1312 147:11152 148:1968 149:984 190:2569 191:711 218:1039	208565	-0.13	0.62	15	0.4	1.07	987	207539	136	8255	25	25	207403	207666	263	27	scan@515	207539	100	0	scan@515	207539	100	0	0	scan@515	4	15	1	1	5	207482	1293.96	25	100	2752.12	6710	3341	1979	1086	2064	1137	4080
FALSE	FALSE	T_8901	M000026_A110001-101_METB_208565_TOF_Alanine, DL- (2TMS)	A110001-101	101	86:1640 87:492 88:656 94:929 100:5740 101:1039 102:1039 103:2241 114:547 115:656 116:53191 117:6724 118:2351 119:383 128:820 131:984 132:437 133:1312 147:11152 148:1968 149:984 190:2569 191:711 218:1039	208565	-0.13	0.62	15	0.4	1.07	987	207482	150	9452	24	24	207329	207631	302	27	scan@514	207482	100	0	scan@514	207482	100	0	0	scan@512	5	15	1	2	5	207482	738.415	24	100	1596	3820	1866	1088	666	1142	613	2292
FALSE	FALSE	T_8901	M000026_A110001-101_METB_208565_TOF_Alanine, DL- (2TMS)	A110001-101	101	86:1640 87:492 88:656 94:929 100:5740 101:1039 102:1039 103:2241 114:547 115:656 116:53191 117:6724 118:2351 119:383 128:820 131:984 132:437 133:1312 147:11152 148:1968 149:984 190:2569 191:711 218:1039	208565	-0.13	0.62	15	0.4	1.07	987	207478	151	9539	25	25	207296	207742	446	27	scan@509	207478	100	0	scan@509	207478	100	0	0	scan@509	4	15	1	3	5	207482	288.522	25	100	603.96	1446	731	457	266	456	251	890
FALSE	FALSE	T_8901	M000026_A110001-101_METB_208565_TOF_Alanine, DL- (2TMS)	A110001-101	101	86:1640 87:492 88:656 94:929 100:5740 101:1039 102:1039 103:2241 114:547 115:656 116:53191 117:6724 118:2351 119:383 128:820 131:984 132:437 133:1312 147:11152 148:1968 149:984 190:2569 191:711 218:1039	208565	-0.13	0.62	15	0.4	1.07	987	207460	137	8330	15	15	207370	207608	238	27	scan@512	207460	100	0	scan@512	207460	100	0	0	scan@512	3	15	1	4	5	207482	141.827	15	83	391.2	700	337	232	NA	226	NA	412
FALSE	FALSE	T_8901	M000026_A110001-101_METB_208565_TOF_Alanine, DL- (2TMS)	A110001-101	101	86:1640 87:492 88:656 94:929 100:5740 101:1039 102:1039 103:2241 114:547 115:656 116:53191 117:6724 118:2351 119:383 128:820 131:984 132:437 133:1312 147:11152 148:1968 149:984 190:2569 191:711 218:1039	208565	-0.13	0.62	15	0.4	1.07	987	207518	120	6254	9	9	207406	207735	329	27	scan@517	207518	100	0	scan@517	207518	100	0	0	scan@512	2	15	1	5	5	207482	100	9	50	361.889	458	229	NA	NA	NA	NA	297
FALSE	FALSE	T_8901	M000026_A110001-101_METB_208565_TOF_Alanine, DL- (2TMS)	A110001-101	101	86:1640 87:492 88:656 94:929 100:5740 101:1039 102:1039 103:2241 114:547 115:656 116:53191 117:6724 118:2351 119:383 128:820 131:984 132:437 133:1312 147:11152 148:1968 149:984 190:2569 191:711 218:1039	208565	-0.13	0.62	15	0.4	1.07	987	207576	93	2581	10	10	207370	207817	447	27	scan@512	207576	100	0	scan@512	207576	100	0	0	scan@515	4	17	3	1	1	207576	423.8	10	67	423.8	511	NA	NA	NA	253	NA	365
FALSE	FALSE	T_8901	M000026_A110001-101_METB_208565_TOF_Alanine, DL- (2TMS)	A110001-101	101	86:1640 87:492 88:656 94:929 100:5740 101:1039 102:1039 103:2241 114:547 115:656 116:53191 117:6724 118:2351 119:383 128:820 131:984 132:437 133:1312 147:11152 148:1968 149:984 190:2569 191:711 218:1039	208565	-0.13	0.62	15	0.4	1.07	987	207666	80	682	21	21	207493	207964	471	27	scan@510	207666	100	0	scan@510	207666	100	0	0	scan@513	4	3776	1	1	1	207666	503.952	21	100	503.952	807	1018	413	NA	419	299	520
TRUE	TRUE	T_8901	M000026_A110001-101_METB_208565_TOF_Alanine, DL- (2TMS)	A110001-101	101	86:1640 87:492 88:656 94:929 100:5740 101:1039 102:1039 103:2241 114:547 115:656 116:53191 117:6724 118:2351 119:383 128:820 131:984 132:437 133:1312 147:11152 148:1968 149:984 190:2569 191:711 218:1039	208565	-0.13	0.62	15	0.4	1.07	987	207952	190	13098	26	26	207419	208505	1086	27	scan@494	207952	100	0	scan@494	207952	100	0	0	scan@523	5	7548	1	1	1	207952	2343.27	26	100	2343.27	4353	4337	1195	1192	1134	814	1779
FALSE	FALSE	T_8901	M000026_A110001-101_METB_208565_TOF_Alanine, DL- (2TMS)	A110001-101	101	86:1640 87:492 88:656 94:929 100:5740 101:1039 102:1039 103:2241 114:547 115:656 116:53191 117:6724 118:2351 119:383 128:820 131:984 132:437 133:1312 147:11152 148:1968 149:984 190:2569 191:711 218:1039	208565	-0.13	0.62	15	0.4	1.07	987	208207	76	4	26	26	207750	208457	707	27	scan@501	208207	100	0	scan@501	208207	100	0	0	scan@528	3	13	0.5	1	8	208086	366.392	26	100	1146.31	2550	1547	723	490	844	579	1541
TRUE	FALSE	T_8901	M000026_A110001-101_METB_208565_TOF_Alanine, DL- (2TMS)	A110001-101	101	86:1640 87:492 88:656 94:929 100:5740 101:1039 102:1039 103:2241 114:547 115:656 116:53191 117:6724 118:2351 119:383 128:820 131:984 132:437 133:1312 147:11152 148:1968 149:984 190:2569 191:711 218:1039	208565	-0.13	0.62	15	0.4	1.07	987	208394	88	1937	25	25	208276	208533	257	27	scan@533	208394	100	0	scan@533	208394	100	0	0	scan@533	4	13	0.5	2	8	208086	287.728	25	100	959.96	1980	1483	591	491	642	483	1073
FALSE	FALSE	T_8901	M000026_A110001-101_METB_208565_TOF_Alanine, DL- (2TMS)	A110001-101	101	86:1640 87:492 88:656 94:929 100:5740 101:1039 102:1039 103:2241 114:547 115:656 116:53191 117:6724 118:2351 119:383 128:820 131:984 132:437 133:1312 147:11152 148:1968 149:984 190:2569 191:711 218:1039	208565	-0.13	0.62	15	0.4	1.07	987	208361	104	4104	25	25	208264	208610	346	27	scan@531	208361	100	0	scan@531	208361	100	0	0	scan@533	3	13	0.5	3	8	208086	186.448	25	100	627.48	1263	893	444	299	428	321	654
FALSE	FALSE	T_8901	M000026_A110001-101_METB_208565_TOF_Alanine, DL- (2TMS)	A110001-101	101	86:1640 87:492 88:656 94:929 100:5740 101:1039 102:1039 103:2241 114:547 115:656 116:53191 117:6724 118:2351 119:383 128:820 131:984 132:437 133:1312 147:11152 148:1968 149:984 190:2569 191:711 218:1039	208565	-0.13	0.62	15	0.4	1.07	987	207819	106	4401	25	25	207631	208023	392	27	scan@521	207819	100	0	scan@521	207819	100	0	0	scan@521	4	13	0.5	4	8	208086	200.069	25	100	625.6	1494	829	460	290	522	343	743
FALSE	FALSE	T_8901	M000026_A110001-101_METB_208565_TOF_Alanine, DL- (2TMS)	A110001-101	101	86:1640 87:492 88:656 94:929 100:5740 101:1039 102:1039 103:2241 114:547 115:656 116:53191 117:6724 118:2351 119:383 128:820 131:984 132:437 133:1312 147:11152 148:1968 149:984 190:2569 191:711 218:1039	208565	-0.13	0.62	15	0.4	1.07	987	208284	91	2368	25	25	208173	208457	284	27	scan@531	208284	100	0	scan@531	208284	100	0	0	scan@531	4	13	0.5	5	8	208086	182.805	25	100	564.96	1406	724	431	270	427	344	742
FALSE	FALSE	T_8901	M000026_A110001-101_METB_208565_TOF_Alanine, DL- (2TMS)	A110001-101	101	86:1640 87:492 88:656 94:929 100:5740 101:1039 102:1039 103:2241 114:547 115:656 116:53191 117:6724 118:2351 119:383 128:820 131:984 132:437 133:1312 147:11152 148:1968 149:984 190:2569 191:711 218:1039	208565	-0.13	0.62	15	0.4	1.07	987	207479	82	936	24	24	207317	207595	278	27	scan@508	207479	100	0	scan@508	207479	100	0	0	scan@512	4	13	0.5	6	8	208086	173.43	24	100	538.25	1507	727	387	242	454	421	518
FALSE	FALSE	T_8901	M000026_A110001-101_METB_208565_TOF_Alanine, DL- (2TMS)	A110001-101	101	86:1640 87:492 88:656 94:929 100:5740 101:1039 102:1039 103:2241 114:547 115:656 116:53191 117:6724 118:2351 119:383 128:820 131:984 132:437 133:1312 147:11152 148:1968 149:984 190:2569 191:711 218:1039	208565	-0.13	0.62	15	0.4	1.07	987	207964	108	4598	25	25	207730	208151	421	27	scan@518	207964	100	0	scan@518	207964	100	0	0	scan@524	5	13	0.5	7	8	208086	142.222	25	100	438.12	1018	536	364	208	350	271	553
FALSE	FALSE	T_8901	M000026_A110001-101_METB_208565_TOF_Alanine, DL- (2TMS)	A110001-101	101	86:1640 87:492 88:656 94:929 100:5740 101:1039 102:1039 103:2241 114:547 115:656 116:53191 117:6724 118:2351 119:383 128:820 131:984 132:437 133:1312 147:11152 148:1968 149:984 190:2569 191:711 218:1039	208565	-0.13	0.62	15	0.4	1.07	987	207684	109	4653	14	14	207549	207944	395	27	scan@516	207684	100	0	scan@516	207684	100	0	0	scan@517	3	13	0.5	8	8	208086	100	14	67	394	707	339	NA	NA	245	NA	403
FALSE	FALSE	T_8901	M000026_A110001-101_METB_208565_TOF_Alanine, DL- (2TMS)	A110001-101	101	86:1640 87:492 88:656 94:929 100:5740 101:1039 102:1039 103:2241 114:547 115:656 116:53191 117:6724 118:2351 119:383 128:820 131:984 132:437 133:1312 147:11152 148:1968 149:984 190:2569 191:711 218:1039	208565	-0.13	0.62	15	0.4	1.07	987	208098	79	498	24	24	207235	208763	1528	27	scan@507	208098	100	0	scan@507	208098	100	0	0	scan@520	3	3553	1	1	1	208098	4093.42	24	100	4093.42	4599	1361	4872	NA	1806	834	6747
FALSE	FALSE	T_8901	M000026_A110001-101_METB_208565_TOF_Alanine, DL- (2TMS)	A110001-101	101	86:1640 87:492 88:656 94:929 100:5740 101:1039 102:1039 103:2241 114:547 115:656 116:53191 117:6724 118:2351 119:383 128:820 131:984 132:437 133:1312 147:11152 148:1968 149:984 190:2569 191:711 218:1039	208565	-0.13	0.62	15	0.4	1.07	987	208140	78	350	26	26	207943	208457	514	27	scan@526	208140	100	0	scan@526	208140	100	0	0	scan@530	4	3304	1	1	1	208140	1677.08	26	100	1677.08	2788	2295	760	881	1287	1443	2415
FALSE	FALSE	T_8901	M000026_A110001-101_METB_208565_TOF_Alanine, DL- (2TMS)	A110001-101	101	86:1640 87:492 88:656 94:929 100:5740 101:1039 102:1039 103:2241 114:547 115:656 116:53191 117:6724 118:2351 119:383 128:820 131:984 132:437 133:1312 147:11152 148:1968 149:984 190:2569 191:711 218:1039	208565	-0.13	0.62	15	0.4	1.07	987	208236	111	4872	6	6	207980	208583	603	27	scan@522	208236	100	0	scan@522	208236	100	0	0	scan@522	1	6063	1	1	1	208236	243	6	33	243	296	NA	NA	NA	NA	NA	206
FALSE	FALSE	T_8901	M000026_A110001-101_METB_208565_TOF_Alanine, DL- (2TMS)	A110001-101	101	86:1640 87:492 88:656 94:929 100:5740 101:1039 102:1039 103:2241 114:547 115:656 116:53191 117:6724 118:2351 119:383 128:820 131:984 132:437 133:1312 147:11152 148:1968 149:984 190:2569 191:711 218:1039	208565	-0.13	0.62	15	0.4	1.07	987	208253	200	13853	22	22	208072	208380	308	27	scan@503	208253	100	0	scan@503	208253	100	0	0	scan@531	3	19	6	1	1	208253	328.045	22	100	328.045	560	449	271	214	227	207	407
FALSE	FALSE	T_8901	M000026_A110001-101_METB_208565_TOF_Alanine, DL- (2TMS)	A110001-101	101	86:1640 87:492 88:656 94:929 100:5740 101:1039 102:1039 103:2241 114:547 115:656 116:53191 117:6724 118:2351 119:383 128:820 131:984 132:437 133:1312 147:11152 148:1968 149:984 190:2569 191:711 218:1039	208565	-0.13	0.62	15	0.4	1.07	987	208267	77	163	26	26	208004	208457	453	27	scan@506	208267	100	0	scan@506	208267	100	0	0	scan@531	3	14	0.466667	1	15	208267	4550.73	26	100	10476.3	23428	14057	7049	5564	8643	7109	15021
FALSE	FALSE	T_8901	M000026_A110001-101_METB_208565_TOF_Alanine, DL- (2TMS)	A110001-101	101	86:1640 87:492 88:656 94:929 100:5740 101:1039 102:1039 103:2241 114:547 115:656 116:53191 117:6724 118:2351 119:383 128:820 131:984 132:437 133:1312 147:11152 148:1968 149:984 190:2569 191:711 218:1039	208565	-0.13	0.62	15	0.4	1.07	987	208267	134	7981	26	26	208004	208457	453	27	scan@506	208267	100	0	scan@506	208267	100	0	0	scan@531	3	14	0.466667	2	15	208267	3285.52	26	100	7596.69	15554	10815	6408	4328	5614	5133	11212
FALSE	FALSE	T_8901	M000026_A110001-101_METB_208565_TOF_Alanine, DL- (2TMS)	A110001-101	101	86:1640 87:492 88:656 94:929 100:5740 101:1039 102:1039 103:2241 114:547 115:656 116:53191 117:6724 118:2351 119:383 128:820 131:984 132:437 133:1312 147:11152 148:1968 149:984 190:2569 191:711 218:1039	208565	-0.13	0.62	15	0.4	1.07	987	208280	130	7275	26	26	208081	208457	376	27	scan@507	208280	100	0	scan@507	208280	100	0	0	scan@524	3	14	0.466667	3	15	208267	2558.34	26	100	5974.54	12514	8672	5008	3358	4498	3890	8953
FALSE	FALSE	T_8901	M000026_A110001-101_METB_208565_TOF_Alanine, DL- (2TMS)	A110001-101	101	86:1640 87:492 88:656 94:929 100:5740 101:1039 102:1039 103:2241 114:547 115:656 116:53191 117:6724 118:2351 119:383 128:820 131:984 132:437 133:1312 147:11152 148:1968 149:984 190:2569 191:711 218:1039	208565	-0.13	0.62	15	0.4	1.07	987	208267	107	4506	26	26	207996	208457	461	27	scan@501	208267	100	0	scan@501	208267	100	0	0	scan@530	3	14	0.466667	4	15	208267	2068.94	26	100	4746.77	10340	6411	3706	2578	3715	3294	6499
FALSE	FALSE	T_8901	M000026_A110001-101_METB_208565_TOF_Alanine, DL- (2TMS)	A110001-101	101	86:1640 87:492 88:656 94:929 100:5740 101:1039 102:1039 103:2241 114:547 115:656 116:53191 117:6724 118:2351 119:383 128:820 131:984 132:437 133:1312 147:11152 148:1968 149:984 190:2569 191:711 218:1039	208565	-0.13	0.62	15	0.4	1.07	987	208267	199	13784	26	26	208004	208457	453	27	scan@506	208267	100	0	scan@506	208267	100	0	0	scan@531	3	14	0.466667	5	15	208267	1312.38	26	100	2978.69	5932	4504	2495	1998	2078	2013	4194
FALSE	FALSE	T_8901	M000026_A110001-101_METB_208565_TOF_Alanine, DL- (2TMS)	A110001-101	101	86:1640 87:492 88:656 94:929 100:5740 101:1039 102:1039 103:2241 114:547 115:656 116:53191 117:6724 118:2351 119:383 128:820 131:984 132:437 133:1312 147:11152 148:1968 149:984 190:2569 191:711 218:1039	208565	-0.13	0.62	15	0.4	1.07	987	208267	110	4745	26	26	207996	208383	387	27	scan@501	208267	100	0	scan@501	208267	100	0	0	scan@530	3	14	0.466667	6	15	208267	1249.57	26	100	2916.38	6601	3917	2334	1497	2235	1967	4042
FALSE	FALSE	T_8901	M000026_A110001-101_METB_208565_TOF_Alanine, DL- (2TMS)	A110001-101	101	86:1640 87:492 88:656 94:929 100:5740 101:1039 102:1039 103:2241 114:547 115:656 116:53191 117:6724 118:2351 119:383 128:820 131:984 132:437 133:1312 147:11152 148:1968 149:984 190:2569 191:711 218:1039	208565	-0.13	0.62	15	0.4	1.07	987	208817	84	1250	24	24	208695	208992	297	27	scan@535	208817	100	0	scan@535	208817	100	0	0	scan@542	4	14	0.466667	7	15	208267	1195.21	24	100	2825.62	6185	3608	1882	1440	2028	1675	4109
FALSE	FALSE	T_8901	M000026_A110001-101_METB_208565_TOF_Alanine, DL- (2TMS)	A110001-101	101	86:1640 87:492 88:656 94:929 100:5740 101:1039 102:1039 103:2241 114:547 115:656 116:53191 117:6724 118:2351 119:383 128:820 131:984 132:437 133:1312 147:11152 148:1968 149:984 190:2569 191:711 218:1039	208565	-0.13	0.62	15	0.4	1.07	987	208267	184	12535	26	26	208004	208457	453	27	scan@506	208267	100	0	scan@506	208267	100	0	0	scan@531	3	14	0.466667	8	15	208267	1157.91	26	100	2644.19	5390	3955	2188	1700	1886	1756	3901
FALSE	FALSE	T_8901	M000026_A110001-101_METB_208565_TOF_Alanine, DL- (2TMS)	A110001-101	101	86:1640 87:492 88:656 94:929 100:5740 101:1039 102:1039 103:2241 114:547 115:656 116:53191 117:6724 118:2351 119:383 128:820 131:984 132:437 133:1312 147:11152 148:1968 149:984 190:2569 191:711 218:1039	208565	-0.13	0.62	15	0.4	1.07	987	208816	83	1090	24	24	208695	208992	297	27	scan@535	208816	100	0	scan@535	208816	100	0	0	scan@542	4	14	0.466667	9	15	208267	421.475	24	100	994.5	2307	1244	688	513	755	623	1357
FALSE	FALSE	T_8901	M000026_A110001-101_METB_208565_TOF_Alanine, DL- (2TMS)	A110001-101	101	86:1640 87:492 88:656 94:929 100:5740 101:1039 102:1039 103:2241 114:547 115:656 116:53191 117:6724 118:2351 119:383 128:820 131:984 132:437 133:1312 147:11152 148:1968 149:984 190:2569 191:711 218:1039	208565	-0.13	0.62	15	0.4	1.07	987	208273	135	8112	26	26	208004	208457	453	27	scan@506	208273	100	0	scan@506	208273	100	0	0	scan@531	4	14	0.466667	10	15	208267	297.142	26	100	714.269	1511	1074	620	407	516	463	993
FALSE	FALSE	T_8901	M000026_A110001-101_METB_208565_TOF_Alanine, DL- (2TMS)	A110001-101	101	86:1640 87:492 88:656 94:929 100:5740 101:1039 102:1039 103:2241 114:547 115:656 116:53191 117:6724 118:2351 119:383 128:820 131:984 132:437 133:1312 147:11152 148:1968 149:984 190:2569 191:711 218:1039	208565	-0.13	0.62	15	0.4	1.07	987	208938	85	1425	15	15	208811	209177	366	27	scan@532	208938	100	0	scan@532	208938	100	0	0	scan@532	2	14	0.466667	11	15	208267	138.682	15	83	408.133	751	529	248	NA	248	NA	420
FALSE	FALSE	T_8901	M000026_A110001-101_METB_208565_TOF_Alanine, DL- (2TMS)	A110001-101	101	86:1640 87:492 88:656 94:929 100:5740 101:1039 102:1039 103:2241 114:547 115:656 116:53191 117:6724 118:2351 119:383 128:820 131:984 132:437 133:1312 147:11152 148:1968 149:984 190:2569 191:711 218:1039	208565	-0.13	0.62	15	0.4	1.07	987	208423	145	9199	10	10	208225	208514	289	27	scan@506	208423	100	0	scan@506	208423	100	0	0	scan@523	2	14	0.466667	12	15	208267	102.944	10	100	379.1	485	365	NA	NA	NA	NA	366
FALSE	FALSE	T_8901	M000026_A110001-101_METB_208565_TOF_Alanine, DL- (2TMS)	A110001-101	101	86:1640 87:492 88:656 94:929 100:5740 101:1039 102:1039 103:2241 114:547 115:656 116:53191 117:6724 118:2351 119:383 128:820 131:984 132:437 133:1312 147:11152 148:1968 149:984 190:2569 191:711 218:1039	208565	-0.13	0.62	15	0.4	1.07	987	208248	187	12788	10	10	208072	208361	289	27	scan@503	208248	100	0	scan@503	208248	100	0	0	scan@523	2	14	0.466667	13	15	208267	100	10	100	353.5	458	345	227	NA	NA	NA	343
FALSE	FALSE	T_8901	M000026_A110001-101_METB_208565_TOF_Alanine, DL- (2TMS)	A110001-101	101	86:1640 87:492 88:656 94:929 100:5740 101:1039 102:1039 103:2241 114:547 115:656 116:53191 117:6724 118:2351 119:383 128:820 131:984 132:437 133:1312 147:11152 148:1968 149:984 190:2569 191:711 218:1039	208565	-0.13	0.62	15	0.4	1.07	987	208170	92	2518	11	11	208072	208361	289	27	scan@503	208170	100	0	scan@503	208170	100	0	0	scan@532	2	14	0.466667	14	15	208267	100.305	11	100	353.273	483	346	212	NA	NA	NA	314
FALSE	FALSE	T_8901	M000026_A110001-101_METB_208565_TOF_Alanine, DL- (2TMS)	A110001-101	101	86:1640 87:492 88:656 94:929 100:5740 101:1039 102:1039 103:2241 114:547 115:656 116:53191 117:6724 118:2351 119:383 128:820 131:984 132:437 133:1312 147:11152 148:1968 149:984 190:2569 191:711 218:1039	208565	-0.13	0.62	15	0.4	1.07	987	208270	185	12607	11	11	208072	208361	289	27	scan@503	208270	100	0	scan@503	208270	100	0	0	scan@503	1	14	0.466667	15	15	208267	103.316	11	100	349	462	368	201	NA	NA	NA	341
TRUE	TRUE	T_8901	M000026_A110001-101_METB_208565_TOF_Alanine, DL- (2TMS)	A110001-101	101	86:1640 87:492 88:656 94:929 100:5740 101:1039 102:1039 103:2241 114:547 115:656 116:53191 117:6724 118:2351 119:383 128:820 131:984 132:437 133:1312 147:11152 148:1968 149:984 190:2569 191:711 218:1039	208565	-0.13	0.62	15	0.4	1.07	987	208361	100	3389	26	26	207750	208610	860	27	scan@501	208361	100	0	scan@501	208361	100	0	0	scan@532	5	4869	3	1	1	208361	3190.85	26	100	3190.85	6692	5442	1693	1425	1793	990	2575
FALSE	FALSE	T_8901	M000026_A110001-101_METB_208565_TOF_Alanine, DL- (2TMS)	A110001-101	101	86:1640 87:492 88:656 94:929 100:5740 101:1039 102:1039 103:2241 114:547 115:656 116:53191 117:6724 118:2351 119:383 128:820 131:984 132:437 133:1312 147:11152 148:1968 149:984 190:2569 191:711 218:1039	208565	-0.13	0.62	15	0.4	1.07	987	208501	143	8905	24	24	208352	208692	340	27	scan@522	208501	100	0	scan@522	208501	100	0	0	scan@536	6	16	5	1	1	208501	452.458	24	100	452.458	820	706	399	284	327	287	679
FALSE	FALSE	T_8901	M000026_A110001-101_METB_208565_TOF_Alanine, DL- (2TMS)	A110001-101	101	86:1640 87:492 88:656 94:929 100:5740 101:1039 102:1039 103:2241 114:547 115:656 116:53191 117:6724 118:2351 119:383 128:820 131:984 132:437 133:1312 147:11152 148:1968 149:984 190:2569 191:711 218:1039	208565	-0.13	0.62	15	0.4	1.07	987	208608	146	9337	14	14	208377	208703	326	27	scan@509	208608	100	0	scan@509	208608	100	0	0	scan@532	4	6996	1	1	1	208608	389.357	14	100	389.357	567	345	257	242	251	NA	NA
TRUE	FALSE	T_8901	M000026_A110001-101_METB_208565_TOF_Alanine, DL- (2TMS)	A110001-101	101	86:1640 87:492 88:656 94:929 100:5740 101:1039 102:1039 103:2241 114:547 115:656 116:53191 117:6724 118:2351 119:383 128:820 131:984 132:437 133:1312 147:11152 148:1968 149:984 190:2569 191:711 218:1039	208565	-0.13	0.62	15	0.4	1.07	987	208626	132	7647	23	23	208377	208839	462	27	scan@509	208626	100	0	scan@509	208626	100	0	0	scan@539	6	4870	1	1	2	208658	127.697	23	100	708.696	1215	1085	422	367	420	306	750
TRUE	FALSE	T_8901	M000026_A110001-101_METB_208565_TOF_Alanine, DL- (2TMS)	A110001-101	101	86:1640 87:492 88:656 94:929 100:5740 101:1039 102:1039 103:2241 114:547 115:656 116:53191 117:6724 118:2351 119:383 128:820 131:984 132:437 133:1312 147:11152 148:1968 149:984 190:2569 191:711 218:1039	208565	-0.13	0.62	15	0.4	1.07	987	208689	119	6111	20	20	208377	209075	698	27	scan@509	208689	100	0	scan@509	208689	100	0	0	scan@531	3	4870	1	2	2	208658	100	20	100	609.25	1020	897	356	240	329	NA	603
TRUE	TRUE	T_8901	M000026_A110001-101_METB_208565_TOF_Alanine, DL- (2TMS)	A110001-101	101	86:1640 87:492 88:656 94:929 100:5740 101:1039 102:1039 103:2241 114:547 115:656 116:53191 117:6724 118:2351 119:383 128:820 131:984 132:437 133:1312 147:11152 148:1968 149:984 190:2569 191:711 218:1039	208565	-0.13	0.62	15	0.4	1.07	987	208678	116	5616	26	26	208479	208945	466	27	scan@511	208678	100	0	scan@511	208678	100	0	0	scan@539	5	4868	0.75	1	4	208670	12031.2	26	100	53191.8	85619	99700	28002	29405	28675	12469	40748
TRUE	FALSE	T_8901	M000026_A110001-101_METB_208565_TOF_Alanine, DL- (2TMS)	A110001-101	101	86:1640 87:492 88:656 94:929 100:5740 101:1039 102:1039 103:2241 114:547 115:656 116:53191 117:6724 118:2351 119:383 128:820 131:984 132:437 133:1312 147:11152 148:1968 149:984 190:2569 191:711 218:1039	208565	-0.13	0.62	15	0.4	1.07	987	208695	117	5787	25	25	208479	208945	466	27	scan@511	208695	100	0	scan@511	208695	100	0	0	scan@539	5	4868	0.75	2	4	208670	1408.54	25	100	6683.2	10607	12005	3338	3271	3349	1369	4988
TRUE	FALSE	T_8901	M000026_A110001-101_METB_208565_TOF_Alanine, DL- (2TMS)	A110001-101	101	86:1640 87:492 88:656 94:929 100:5740 101:1039 102:1039 103:2241 114:547 115:656 116:53191 117:6724 118:2351 119:383 128:820 131:984 132:437 133:1312 147:11152 148:1968 149:984 190:2569 191:711 218:1039	208565	-0.13	0.62	15	0.4	1.07	987	208661	128	6950	21	21	208479	208846	367	27	scan@511	208661	100	0	scan@511	208661	100	0	0	scan@539	4	4868	0.75	3	4	208670	157.208	21	100	896.571	1140	1429	382	389	359	NA	515
TRUE	FALSE	T_8901	M000026_A110001-101_METB_208565_TOF_Alanine, DL- (2TMS)	A110001-101	101	86:1640 87:492 88:656 94:929 100:5740 101:1039 102:1039 103:2241 114:547 115:656 116:53191 117:6724 118:2351 119:383 128:820 131:984 132:437 133:1312 147:11152 148:1968 149:984 190:2569 191:711 218:1039	208565	-0.13	0.62	15	0.4	1.07	987	208457	191	13202	18	18	208105	208658	553	27	scan@526	208457	100	0	scan@526	208457	100	0	0	scan@527	4	4868	0.75	4	4	208670	100	18	100	585.333	786	859	277	247	219	NA	357
FALSE	FALSE	T_8901	M000026_A110001-101_METB_208565_TOF_Alanine, DL- (2TMS)	A110001-101	101	86:1640 87:492 88:656 94:929 100:5740 101:1039 102:1039 103:2241 114:547 115:656 116:53191 117:6724 118:2351 119:383 128:820 131:984 132:437 133:1312 147:11152 148:1968 149:984 190:2569 191:711 218:1039	208565	-0.13	0.62	15	0.4	1.07	987	208683	172	11543	13	13	208377	208922	545	27	scan@509	208683	100	0	scan@509	208683	100	0	0	scan@539	3	7341	1	1	1	208683	420.692	13	100	420.692	712	594	259	207	201	NA	268
TRUE	FALSE	T_8901	M000026_A110001-101_METB_208565_TOF_Alanine, DL- (2TMS)	A110001-101	101	86:1640 87:492 88:656 94:929 100:5740 101:1039 102:1039 103:2241 114:547 115:656 116:53191 117:6724 118:2351 119:383 128:820 131:984 132:437 133:1312 147:11152 148:1968 149:984 190:2569 191:711 218:1039	208565	-0.13	0.62	15	0.4	1.07	987	208583	118	5985	25	25	208377	208769	392	27	scan@509	208583	100	0	scan@509	208583	100	0	0	scan@536	5	4867	0.666667	1	6	208698	360.034	25	100	2480.04	4054	4385	1256	1135	1166	605	1877
TRUE	FALSE	T_8901	M000026_A110001-101_METB_208565_TOF_Alanine, DL- (2TMS)	A110001-101	101	86:1640 87:492 88:656 94:929 100:5740 101:1039 102:1039 103:2241 114:547 115:656 116:53191 117:6724 118:2351 119:383 128:820 131:984 132:437 133:1312 147:11152 148:1968 149:984 190:2569 191:711 218:1039	208565	-0.13	0.62	15	0.4	1.07	987	208896	103	3891	24	24	208709	209152	443	27	scan@530	208896	100	0	scan@530	208896	100	0	0	scan@541	3	4867	0.666667	2	6	208698	452.597	24	100	2093.54	5246	5079	1564	1296	1606	786	2330
TRUE	FALSE	T_8901	M000026_A110001-101_METB_208565_TOF_Alanine, DL- (2TMS)	A110001-101	101	86:1640 87:492 88:656 94:929 100:5740 101:1039 102:1039 103:2241 114:547 115:656 116:53191 117:6724 118:2351 119:383 128:820 131:984 132:437 133:1312 147:11152 148:1968 149:984 190:2569 191:711 218:1039	208565	-0.13	0.62	15	0.4	1.07	987	208653	86	1625	25	25	208479	208820	341	27	scan@511	208653	100	0	scan@511	208653	100	0	0	scan@537	4	4867	0.666667	3	6	208698	165.39	25	100	1036.92	1836	1776	502	483	601	330	946
TRUE	FALSE	T_8901	M000026_A110001-101_METB_208565_TOF_Alanine, DL- (2TMS)	A110001-101	101	86:1640 87:492 88:656 94:929 100:5740 101:1039 102:1039 103:2241 114:547 115:656 116:53191 117:6724 118:2351 119:383 128:820 131:984 132:437 133:1312 147:11152 148:1968 149:984 190:2569 191:711 218:1039	208565	-0.13	0.62	15	0.4	1.07	987	208659	94	2679	24	24	208479	208922	443	27	scan@511	208659	100	0	scan@511	208659	100	0	0	scan@539	4	4867	0.666667	4	6	208698	140.851	24	100	1010.29	1588	1724	435	464	491	224	652
TRUE	FALSE	T_8901	M000026_A110001-101_METB_208565_TOF_Alanine, DL- (2TMS)	A110001-101	101	86:1640 87:492 88:656 94:929 100:5740 101:1039 102:1039 103:2241 114:547 115:656 116:53191 117:6724 118:2351 119:383 128:820 131:984 132:437 133:1312 147:11152 148:1968 149:984 190:2569 191:711 218:1039	208565	-0.13	0.62	15	0.4	1.07	987	208736	102	3741	21	21	208479	209075	596	27	scan@511	208736	100	0	scan@511	208736	100	0	0	scan@539	3	4867	0.666667	5	6	208698	100	21	100	736.714	1151	1055	378	291	400	NA	510
TRUE	FALSE	T_8901	M000026_A110001-101_METB_208565_TOF_Alanine, DL- (2TMS)	A110001-101	101	86:1640 87:492 88:656 94:929 100:5740 101:1039 102:1039 103:2241 114:547 115:656 116:53191 117:6724 118:2351 119:383 128:820 131:984 132:437 133:1312 147:11152 148:1968 149:984 190:2569 191:711 218:1039	208565	-0.13	0.62	15	0.4	1.07	987	208979	101	3560	23	23	208811	209356	545	27	scan@532	208979	100	0	scan@532	208979	100	0	0	scan@544	4	4867	0.666667	6	6	208698	123.802	23	100	587.391	1443	1127	433	368	424	263	652
FALSE	FALSE	T_8901	M000026_A110001-101_METB_208565_TOF_Alanine, DL- (2TMS)	A110001-101	101	86:1640 87:492 88:656 94:929 100:5740 101:1039 102:1039 103:2241 114:547 115:656 116:53191 117:6724 118:2351 119:383 128:820 131:984 132:437 133:1312 147:11152 148:1968 149:984 190:2569 191:711 218:1039	208565	-0.13	0.62	15	0.4	1.07	987	208779	129	7078	11	11	208479	209152	673	27	scan@511	208779	100	0	scan@511	208779	100	0	0	scan@546	2	6527	1	1	1	208779	446.364	11	100	446.364	503	448	297	NA	NA	NA	217
FALSE	FALSE	T_8901	M000026_A110001-101_METB_208565_TOF_Alanine, DL- (2TMS)	A110001-101	101	86:1640 87:492 88:656 94:929 100:5740 101:1039 102:1039 103:2241 114:547 115:656 116:53191 117:6724 118:2351 119:383 128:820 131:984 132:437 133:1312 147:11152 148:1968 149:984 190:2569 191:711 218:1039	208565	-0.13	0.62	15	0.4	1.07	987	208816	98	3095	24	24	208695	208999	304	27	scan@535	208816	100	0	scan@535	208816	100	0	0	scan@542	4	18	5	1	1	208816	493.958	24	100	493.958	1110	672	340	263	321	281	621
TRUE	TRUE	T_8896	M000071_A104002-101_METB_222650_TOF_Pyruvic acid (1MEOX) (1TMS)	A104002-101	101	84:30 86:14 89:609 90:51 91:26 99:233 100:170 101:27 103:11 114:33 115:319 116:43 117:69 118:11 130:9 143:17 158:60 159:20 174:949 175:114 176:40 189:21	222650	-0.04	0.14	3	1.15	1.73	828	222519	89	2076	13	13	222418	222596	178	41	scan@808	222519	100	0	scan@808	222519	100	0	0	scan@810	3	5105	1	1	1	222519	669.231	13	100	669.231	551	296	NA	NA	NA	NA	320
TRUE	TRUE	T_8896	M000071_A104002-101_METB_222650_TOF_Pyruvic acid (1MEOX) (1TMS)	A104002-101	101	84:30 86:14 89:609 90:51 91:26 99:233 100:170 101:27 103:11 114:33 115:319 116:43 117:69 118:11 130:9 143:17 158:60 159:20 174:949 175:114 176:40 189:21	222650	-0.04	0.14	3	1.15	1.73	828	222561	158	10278	9	9	222447	222673	226	41	scan@786	222561	100	0	scan@786	222561	100	0	0	scan@800	2	7138	1	1	1	222561	337.889	9	100	337.889	558	292	205	NA	NA	NA	295
TRUE	TRUE	T_8896	M000071_A104002-101_METB_222650_TOF_Pyruvic acid (1MEOX) (1TMS)	A104002-101	101	84:30 86:14 89:609 90:51 91:26 99:233 100:170 101:27 103:11 114:33 115:319 116:43 117:69 118:11 130:9 143:17 158:60 159:20 174:949 175:114 176:40 189:21	222650	-0.04	0.14	3	1.15	1.73	828	222603	174	11773	25	25	222447	222713	266	41	scan@786	222603	100	0	scan@786	222603	100	0	0	scan@805	4	7375	1	1	1	222603	949.8	25	100	949.8	996	667	448	357	400	407	716
FALSE	FALSE	T_8905	M000031_A114001-101_METB_228010_TOF_Glycine (2TMS)	A114001-101	101	81:106 86:614 87:342 88:153 100:236 101:130 102:11700 103:1665 104:484 105:83 117:177 130:224 131:295 132:153 133:213 147:3400 148:555 149:248 176:519 177:94 204:508 205:94	228010	-0.01	0.41	9	0.86	2.47	920	227620	94	2680	22	22	227486	227763	277	47	scan@904	227620	100	0	scan@904	227620	100	0	0	scan@908	3	5344	1	1	1	227620	558.909	22	100	558.909	1124	630	284	378	376	NA	487
FALSE	FALSE	T_8905	M000031_A114001-101_METB_228010_TOF_Glycine (2TMS)	A114001-101	101	81:106 86:614 87:342 88:153 100:236 101:130 102:11700 103:1665 104:484 105:83 117:177 130:224 131:295 132:153 133:213 147:3400 148:555 149:248 176:519 177:94 204:508 205:94	228010	-0.01	0.41	9	0.86	2.47	920	227759	79	500	23	23	227526	228248	722	47	scan@908	227759	100	0	scan@908	227759	100	0	0	scan@909	3	3555	1	1	1	227759	2368.39	23	100	2368.39	3392	2571	NA	1021	1219	608	1331
TRUE	FALSE	T_8905	M000031_A114001-101_METB_228010_TOF_Glycine (2TMS)	A114001-101	101	81:106 86:614 87:342 88:153 100:236 101:130 102:11700 103:1665 104:484 105:83 117:177 130:224 131:295 132:153 133:213 147:3400 148:555 149:248 176:519 177:94 204:508 205:94	228010	-0.01	0.41	9	0.86	2.47	920	227913	131	7464	26	26	227775	228144	369	47	scan@914	227913	100	0	scan@914	227913	100	0	0	scan@913	4	4872	1	1	5	227913	1341.13	26	100	3030.62	6751	5006	2317	1885	2498	2339	4908
TRUE	FALSE	T_8905	M000031_A114001-101_METB_228010_TOF_Glycine (2TMS)	A114001-101	101	81:106 86:614 87:342 88:153 100:236 101:130 102:11700 103:1665 104:484 105:83 117:177 130:224 131:295 132:153 133:213 147:3400 148:555 149:248 176:519 177:94 204:508 205:94	228010	-0.01	0.41	9	0.86	2.47	920	227931	133	7789	26	26	227775	228144	369	47	scan@914	227931	100	0	scan@914	227931	100	0	0	scan@915	4	4872	1	2	5	227913	333.298	26	100	697.269	1566	1182	480	408	540	567	1129
TRUE	FALSE	T_8905	M000031_A114001-101_METB_228010_TOF_Glycine (2TMS)	A114001-101	101	81:106 86:614 87:342 88:153 100:236 101:130 102:11700 103:1665 104:484 105:83 117:177 130:224 131:295 132:153 133:213 147:3400 148:555 149:248 176:519 177:94 204:508 205:94	228010	-0.01	0.41	9	0.86	2.47	920	227913	132	7649	23	23	227782	228061	279	47	scan@913	227913	100	0	scan@913	227913	100	0	0	scan@915	4	4872	1	3	5	227913	167.635	23	100	372.087	724	556	266	234	254	291	518
FALSE	FALSE	T_8905	M000031_A114001-101_METB_228010_TOF_Glycine (2TMS)	A114001-101	101	81:106 86:614 87:342 88:153 100:236 101:130 102:11700 103:1665 104:484 105:83 117:177 130:224 131:295 132:153 133:213 147:3400 148:555 149:248 176:519 177:94 204:508 205:94	228010	-0.01	0.41	9	0.86	2.47	920	227876	161	10615	8	8	227723	227985	262	47	scan@914	227876	100	0	scan@914	227876	100	0	0	scan@914	2	4872	1	4	5	227913	100	8	33	334.75	456	351	NA	NA	NA	NA	342
FALSE	FALSE	T_8905	M000031_A114001-101_METB_228010_TOF_Glycine (2TMS)	A114001-101	101	81:106 86:614 87:342 88:153 100:236 101:130 102:11700 103:1665 104:484 105:83 117:177 130:224 131:295 132:153 133:213 147:3400 148:555 149:248 176:519 177:94 204:508 205:94	228010	-0.01	0.41	9	0.86	2.47	920	227879	145	9200	7	7	227723	228007	284	47	scan@914	227879	100	0	scan@914	227879	100	0	0	scan@914	2	4872	1	5	5	227913	103.127	7	33	332.429	474	328	NA	NA	NA	NA	332
TRUE	TRUE	T_8905	M000031_A114001-101_METB_228010_TOF_Glycine (2TMS)	A114001-101	101	81:106 86:614 87:342 88:153 100:236 101:130 102:11700 103:1665 104:484 105:83 117:177 130:224 131:295 132:153 133:213 147:3400 148:555 149:248 176:519 177:94 204:508 205:94	228010	-0.01	0.41	9	0.86	2.47	920	227985	86	1628	20	20	227891	228152	261	47	scan@915	227985	100	0	scan@915	227985	100	0	0	scan@912	3	4874	3	1	1	227985	798.25	20	100	798.25	2075	1225	575	501	631	666	1249
TRUE	TRUE	T_8905	M000031_A114001-101_METB_228010_TOF_Glycine (2TMS)	A114001-101	101	81:106 86:614 87:342 88:153 100:236 101:130 102:11700 103:1665 104:484 105:83 117:177 130:224 131:295 132:153 133:213 147:3400 148:555 149:248 176:519 177:94 204:508 205:94	228010	-0.01	0.41	9	0.86	2.47	920	228118	102	3742	26	26	227983	228270	287	47	scan@895	228118	100	0	scan@895	228118	100	0	0	scan@918	3	4873	0.6	1	5	228082	2295.73	26	100	11700.7	20701	14139	6461	5706	6345	9125	15038
TRUE	FALSE	T_8905	M000031_A114001-101_METB_228010_TOF_Glycine (2TMS)	A114001-101	101	81:106 86:614 87:342 88:153 100:236 101:130 102:11700 103:1665 104:484 105:83 117:177 130:224 131:295 132:153 133:213 147:3400 148:555 149:248 176:519 177:94 204:508 205:94	228010	-0.01	0.41	9	0.86	2.47	920	228064	103	3893	20	20	227968	228197	229	47	scan@917	228064	100	0	scan@917	228064	100	0	0	scan@912	3	4873	0.6	2	5	228082	538.244	20	100	2194.55	4861	3177	1368	1185	1501	1829	3163
TRUE	TRUE	T_8905	M000031_A114001-101_METB_228010_TOF_Glycine (2TMS)	A114001-101	101	81:106 86:614 87:342 88:153 100:236 101:130 102:11700 103:1665 104:484 105:83 117:177 130:224 131:295 132:153 133:213 147:3400 148:555 149:248 176:519 177:94 204:508 205:94	228010	-0.01	0.41	9	0.86	2.47	920	228102	204	14218	25	25	227983	228270	287	47	scan@895	228102	100	0	scan@895	228102	100	0	0	scan@918	3	4873	0.6	3	5	228082	119.879	25	100	534.16	855	688	302	303	272	409	706
TRUE	FALSE	T_8905	M000031_A114001-101_METB_228010_TOF_Glycine (2TMS)	A114001-101	101	81:106 86:614 87:342 88:153 100:236 101:130 102:11700 103:1665 104:484 105:83 117:177 130:224 131:295 132:153 133:213 147:3400 148:555 149:248 176:519 177:94 204:508 205:94	228010	-0.01	0.41	9	0.86	2.47	920	228064	104	4105	24	24	227907	228270	363	47	scan@893	228064	100	0	scan@893	228064	100	0	0	scan@914	4	4873	0.6	4	5	228082	100.375	24	100	475.833	852	558	253	NA	230	352	572
TRUE	TRUE	T_8905	M000031_A114001-101_METB_228010_TOF_Glycine (2TMS)	A114001-101	101	81:106 86:614 87:342 88:153 100:236 101:130 102:11700 103:1665 104:484 105:83 117:177 130:224 131:295 132:153 133:213 147:3400 148:555 149:248 176:519 177:94 204:508 205:94	228010	-0.01	0.41	9	0.86	2.47	920	228082	176	12015	25	25	227971	228270	299	47	scan@914	228082	100	0	scan@914	228082	100	0	0	scan@918	3	4873	0.6	5	5	228082	100	25	100	452.16	721	616	235	259	210	316	612
FALSE	FALSE	T_8905	M000031_A114001-101_METB_228010_TOF_Glycine (2TMS)	A114001-101	101	81:106 86:614 87:342 88:153 100:236 101:130 102:11700 103:1665 104:484 105:83 117:177 130:224 131:295 132:153 133:213 147:3400 148:555 149:248 176:519 177:94 204:508 205:94	228010	-0.01	0.41	9	0.86	2.47	920	228149	89	2077	14	14	227879	228270	391	47	scan@906	228149	100	0	scan@906	228149	100	0	0	scan@916	2	5106	1	1	1	228149	690.857	14	67	690.857	340	1273	NA	NA	NA	471	467
FALSE	FALSE	T_8905	M000031_A114001-101_METB_228010_TOF_Glycine (2TMS)	A114001-101	101	81:106 86:614 87:342 88:153 100:236 101:130 102:11700 103:1665 104:484 105:83 117:177 130:224 131:295 132:153 133:213 147:3400 148:555 149:248 176:519 177:94 204:508 205:94	228010	-0.01	0.41	9	0.86	2.47	920	228158	153	9682	25	25	227956	228310	354	47	scan@907	228158	100	0	scan@907	228158	100	0	0	scan@910	3	7032	1	1	2	228156	1430.54	25	100	6221.6	4447	16060	2421	2694	2726	6772	7741
FALSE	FALSE	T_8905	M000031_A114001-101_METB_228010_TOF_Glycine (2TMS)	A114001-101	101	81:106 86:614 87:342 88:153 100:236 101:130 102:11700 103:1665 104:484 105:83 117:177 130:224 131:295 132:153 133:213 147:3400 148:555 149:248 176:519 177:94 204:508 205:94	228010	-0.01	0.41	9	0.86	2.47	920	228154	155	9880	16	16	227879	228398	519	47	scan@906	228154	100	0	scan@906	228154	100	0	0	scan@917	3	7032	1	2	2	228156	100	16	67	583.75	311	1096	NA	206	NA	465	541
TRUE	FALSE	T_8926	M000030_A122001-101_METB_271580_TOF_Valine, DL- (2TMS)	A122001-101	101	86:3114 100:18944 101:2855 102:1687 103:3763 114:2984 115:1298 117:1946 128:2855 129:1946 130:3893 131:2725 132:3244 133:4022 142:779 144:107307 145:14662 146:8175 147:18555 148:3633 149:1946 156:2725 218:21150 219:4931 220:2076 246:1298	271580	0.04	0.88	23	0.26	0.95	990	271650	145	9204	25	25	271579	271740	161	94	scan@1769	271650	100	0	scan@1769	271650	100	0	0	scan@1769	3	4888	2.5	1	4	271630	7830.64	25	100	15092.4	20442	17786	8262	6645	6997	13369	18005
TRUE	FALSE	T_8926	M000030_A122001-101_METB_271580_TOF_Valine, DL- (2TMS)	A122001-101	101	86:3114 100:18944 101:2855 102:1687 103:3763 114:2984 115:1298 117:1946 128:2855 129:1946 130:3893 131:2725 132:3244 133:4022 142:779 144:107307 145:14662 146:8175 147:18555 148:3633 149:1946 156:2725 218:21150 219:4931 220:2076 246:1298	271580	0.04	0.88	23	0.26	0.95	990	271611	146	9341	25	25	271538	271709	171	94	scan@1765	271611	100	0	scan@1765	271611	100	0	0	scan@1765	4	4888	2.5	2	4	271630	2968.79	25	100	5831.24	8263	6863	3048	2294	2511	5090	6946
TRUE	TRUE	T_8926	M000030_A122001-101_METB_271580_TOF_Valine, DL- (2TMS)	A122001-101	101	86:3114 100:18944 101:2855 102:1687 103:3763 114:2984 115:1298 117:1946 128:2855 129:1946 130:3893 131:2725 132:3244 133:4022 142:779 144:107307 145:14662 146:8175 147:18555 148:3633 149:1946 156:2725 218:21150 219:4931 220:2076 246:1298	271580	0.04	0.88	23	0.26	0.95	990	271680	156	10014	25	25	271615	271795	180	94	scan@1767	271680	100	0	scan@1767	271680	100	0	0	scan@1767	4	4888	2.5	3	4	271630	1390.18	25	100	2786.76	3851	3377	1464	1124	1145	2431	3276
FALSE	FALSE	T_8926	M000030_A122001-101_METB_271580_TOF_Valine, DL- (2TMS)	A122001-101	101	86:3114 100:18944 101:2855 102:1687 103:3763 114:2984 115:1298 117:1946 128:2855 129:1946 130:3893 131:2725 132:3244 133:4022 142:779 144:107307 145:14662 146:8175 147:18555 148:3633 149:1946 156:2725 218:21150 219:4931 220:2076 246:1298	271580	0.04	0.88	23	0.26	0.95	990	271611	150	9454	7	7	271564	271688	124	94	scan@1767	271611	100	0	scan@1767	271611	100	0	0	scan@1771	2	4888	2.5	4	4	271630	100	7	50	345.571	263	232	NA	NA	NA	NA	207
TRUE	FALSE	T_8926	M000030_A122001-101_METB_271580_TOF_Valine, DL- (2TMS)	A122001-101	101	86:3114 100:18944 101:2855 102:1687 103:3763 114:2984 115:1298 117:1946 128:2855 129:1946 130:3893 131:2725 132:3244 133:4022 142:779 144:107307 145:14662 146:8175 147:18555 148:3633 149:1946 156:2725 218:21150 219:4931 220:2076 246:1298	271580	0.04	0.88	23	0.26	0.95	990	271574	142	8782	24	24	271462	271709	247	94	scan@1764	271574	100	0	scan@1764	271574	100	0	0	scan@1764	4	4881	2	1	2	271634	513.197	24	100	930.708	1602	1247	626	406	503	758	1176
FALSE	FALSE	T_8926	M000030_A122001-101_METB_271580_TOF_Valine, DL- (2TMS)	A122001-101	101	86:3114 100:18944 101:2855 102:1687 103:3763 114:2984 115:1298 117:1946 128:2855 129:1946 130:3893 131:2725 132:3244 133:4022 142:779 144:107307 145:14662 146:8175 147:18555 148:3633 149:1946 156:2725 218:21150 219:4931 220:2076 246:1298	271580	0.04	0.88	23	0.26	0.95	990	271694	126	6726	6	6	271640	271764	124	94	scan@1769	271694	100	0	scan@1769	271694	100	0	0	scan@1773	2	4881	2	2	2	271634	100	6	33	344.5	309	238	NA	NA	NA	NA	232
TRUE	TRUE	T_8926	M000030_A122001-101_METB_271580_TOF_Valine, DL- (2TMS)	A122001-101	101	86:3114 100:18944 101:2855 102:1687 103:3763 114:2984 115:1298 117:1946 128:2855 129:1946 130:3893 131:2725 132:3244 133:4022 142:779 144:107307 145:14662 146:8175 147:18555 148:3633 149:1946 156:2725 218:21150 219:4931 220:2076 246:1298	271580	0.04	0.88	23	0.26	0.95	990	271672	144	9083	26	26	271615	271764	149	94	scan@1767	271672	100	0	scan@1767	271672	100	0	0	scan@1772	5	4883	4	1	2	271642	52452	26	100	107307	150464	131830	62337	51639	54578	100477	134462
FALSE	FALSE	T_8926	M000030_A122001-101_METB_271580_TOF_Valine, DL- (2TMS)	A122001-101	101	86:3114 100:18944 101:2855 102:1687 103:3763 114:2984 115:1298 117:1946 128:2855 129:1946 130:3893 131:2725 132:3244 133:4022 142:779 144:107307 145:14662 146:8175 147:18555 148:3633 149:1946 156:2725 218:21150 219:4931 220:2076 246:1298	271580	0.04	0.88	23	0.26	0.95	990	271611	221	15750	11	11	271487	271709	222	94	scan@1766	271611	100	0	scan@1766	271611	100	0	0	scan@1771	3	4883	4	2	2	271642	100	11	100	321.818	287	242	NA	NA	NA	NA	222
TRUE	TRUE	T_8926	M000030_A122001-101_METB_271580_TOF_Valine, DL- (2TMS)	A122001-101	101	86:3114 100:18944 101:2855 102:1687 103:3763 114:2984 115:1298 117:1946 128:2855 129:1946 130:3893 131:2725 132:3244 133:4022 142:779 144:107307 145:14662 146:8175 147:18555 148:3633 149:1946 156:2725 218:21150 219:4931 220:2076 246:1298	271580	0.04	0.88	23	0.26	0.95	990	271676	218	15390	25	25	271615	271764	149	94	scan@1767	271676	100	0	scan@1767	271676	100	0	0	scan@1772	5	4889	2.33333	1	3	271666	1303.93	25	100	18880.7	23259	21382	10208	8738	8477	17212	22070
TRUE	FALSE	T_8926	M000030_A122001-101_METB_271580_TOF_Valine, DL- (2TMS)	A122001-101	101	86:3114 100:18944 101:2855 102:1687 103:3763 114:2984 115:1298 117:1946 128:2855 129:1946 130:3893 131:2725 132:3244 133:4022 142:779 144:107307 145:14662 146:8175 147:18555 148:3633 149:1946 156:2725 218:21150 219:4931 220:2076 246:1298	271580	0.04	0.88	23	0.26	0.95	990	271666	219	15546	25	25	271579	271740	161	94	scan@1769	271666	100	0	scan@1769	271666	100	0	0	scan@1767	4	4889	2.33333	2	3	271666	281.293	25	100	4204.12	5283	4794	2123	1764	1656	3712	4924
TRUE	FALSE	T_8926	M000030_A122001-101_METB_271580_TOF_Valine, DL- (2TMS)	A122001-101	101	86:3114 100:18944 101:2855 102:1687 103:3763 114:2984 115:1298 117:1946 128:2855 129:1946 130:3893 131:2725 132:3244 133:4022 142:779 144:107307 145:14662 146:8175 147:18555 148:3633 149:1946 156:2725 218:21150 219:4931 220:2076 246:1298	271580	0.04	0.88	23	0.26	0.95	990	271642	220	15671	25	25	271532	271709	177	94	scan@1769	271642	100	0	scan@1769	271642	100	0	0	scan@1767	3	4889	2.33333	3	3	271666	100	25	100	1520.68	1919	1715	766	626	580	1275	1690
FALSE	FALSE	T_8926	M000030_A122001-101_METB_271580_TOF_Valine, DL- (2TMS)	A122001-101	101	86:3114 100:18944 101:2855 102:1687 103:3763 114:2984 115:1298 117:1946 128:2855 129:1946 130:3893 131:2725 132:3244 133:4022 142:779 144:107307 145:14662 146:8175 147:18555 148:3633 149:1946 156:2725 218:21150 219:4931 220:2076 246:1298	271580	0.04	0.88	23	0.26	0.95	990	271670	87	1776	25	25	271585	271764	179	94	scan@1764	271670	100	0	scan@1764	271670	100	0	0	scan@1771	4	4891	2	1	1	271670	844.2	25	100	844.2	1582	1145	406	322	413	655	1042
TRUE	TRUE	T_8926	M000030_A122001-101_METB_271580_TOF_Valine, DL- (2TMS)	A122001-101	101	86:3114 100:18944 101:2855 102:1687 103:3763 114:2984 115:1298 117:1946 128:2855 129:1946 130:3893 131:2725 132:3244 133:4022 142:779 144:107307 145:14662 146:8175 147:18555 148:3633 149:1946 156:2725 218:21150 219:4931 220:2076 246:1298	271580	0.04	0.88	23	0.26	0.95	990	271670	246	17328	24	24	271609	271764	155	94	scan@1770	271670	100	0	scan@1770	271670	100	0	0	scan@1772	4	4892	6	1	1	271670	715.125	24	100	715.125	845	748	375	293	270	601	703
TRUE	FALSE	T_8926	M000030_A122001-101_METB_271580_TOF_Valine, DL- (2TMS)	A122001-101	101	86:3114 100:18944 101:2855 102:1687 103:3763 114:2984 115:1298 117:1946 128:2855 129:1946 130:3893 131:2725 132:3244 133:4022 142:779 144:107307 145:14662 146:8175 147:18555 148:3633 149:1946 156:2725 218:21150 219:4931 220:2076 246:1298	271580	0.04	0.88	23	0.26	0.95	990	271670	133	7796	25	25	271615	271756	141	94	scan@1767	271670	100	0	scan@1767	271670	100	0	0	scan@1772	5	4894	14	1	1	271670	4182.32	25	100	4182.32	6289	5312	2470	1516	1974	3738	5378
TRUE	TRUE	T_8926	M000030_A122001-101_METB_271580_TOF_Valine, DL- (2TMS)	A122001-101	101	86:3114 100:18944 101:2855 102:1687 103:3763 114:2984 115:1298 117:1946 128:2855 129:1946 130:3893 131:2725 132:3244 133:4022 142:779 144:107307 145:14662 146:8175 147:18555 148:3633 149:1946 156:2725 218:21150 219:4931 220:2076 246:1298	271580	0.04	0.88	23	0.26	0.95	990	271680	100	3399	25	25	271615	271764	149	94	scan@1767	271680	100	0	scan@1767	271680	100	0	0	scan@1772	4	4880	0.681818	1	22	271673	8547.66	25	100	16193.6	24642	18034	8499	6213	8322	14137	18998
TRUE	FALSE	T_8926	M000030_A122001-101_METB_271580_TOF_Valine, DL- (2TMS)	A122001-101	101	86:3114 100:18944 101:2855 102:1687 103:3763 114:2984 115:1298 117:1946 128:2855 129:1946 130:3893 131:2725 132:3244 133:4022 142:779 144:107307 145:14662 146:8175 147:18555 148:3633 149:1946 156:2725 218:21150 219:4931 220:2076 246:1298	271580	0.04	0.88	23	0.26	0.95	990	271676	103	3900	25	25	271615	271764	149	94	scan@1767	271676	100	0	scan@1767	271676	100	0	0	scan@1772	5	4880	0.681818	2	22	271673	1796.29	25	100	3492.4	5335	4117	1834	1207	1677	2976	4022
TRUE	FALSE	T_8926	M000030_A122001-101_METB_271580_TOF_Valine, DL- (2TMS)	A122001-101	101	86:3114 100:18944 101:2855 102:1687 103:3763 114:2984 115:1298 117:1946 128:2855 129:1946 130:3893 131:2725 132:3244 133:4022 142:779 144:107307 145:14662 146:8175 147:18555 148:3633 149:1946 156:2725 218:21150 219:4931 220:2076 246:1298	271580	0.04	0.88	23	0.26	0.95	990	271670	132	7652	25	25	271615	271764	149	94	scan@1767	271670	100	0	scan@1767	271670	100	0	0	scan@1772	5	4880	0.681818	3	22	271673	1478.13	25	100	2836.6	4173	3326	1590	1008	1285	2503	3435
TRUE	FALSE	T_8926	M000030_A122001-101_METB_271580_TOF_Valine, DL- (2TMS)	A122001-101	101	86:3114 100:18944 101:2855 102:1687 103:3763 114:2984 115:1298 117:1946 128:2855 129:1946 130:3893 131:2725 132:3244 133:4022 142:779 144:107307 145:14662 146:8175 147:18555 148:3633 149:1946 156:2725 218:21150 219:4931 220:2076 246:1298	271580	0.04	0.88	23	0.26	0.95	990	271670	101	3567	25	25	271589	271740	151	94	scan@1770	271670	100	0	scan@1770	271670	100	0	0	scan@1771	4	4880	0.681818	4	22	271673	1210.45	25	100	2356.72	4022	2651	1312	801	1119	1918	2733
TRUE	FALSE	T_8926	M000030_A122001-101_METB_271580_TOF_Valine, DL- (2TMS)	A122001-101	101	86:3114 100:18944 101:2855 102:1687 103:3763 114:2984 115:1298 117:1946 128:2855 129:1946 130:3893 131:2725 132:3244 133:4022 142:779 144:107307 145:14662 146:8175 147:18555 148:3633 149:1946 156:2725 218:21150 219:4931 220:2076 246:1298	271580	0.04	0.88	23	0.26	0.95	990	271670	128	6954	25	25	271615	271764	149	94	scan@1767	271670	100	0	scan@1767	271670	100	0	0	scan@1772	5	4880	0.681818	5	22	271673	1213.06	25	100	2339.44	3416	2773	1235	835	1004	1969	2768
TRUE	FALSE	T_8926	M000030_A122001-101_METB_271580_TOF_Valine, DL- (2TMS)	A122001-101	101	86:3114 100:18944 101:2855 102:1687 103:3763 114:2984 115:1298 117:1946 128:2855 129:1946 130:3893 131:2725 132:3244 133:4022 142:779 144:107307 145:14662 146:8175 147:18555 148:3633 149:1946 156:2725 218:21150 219:4931 220:2076 246:1298	271580	0.04	0.88	23	0.26	0.95	990	271670	131	7468	25	25	271589	271740	151	94	scan@1770	271670	100	0	scan@1770	271670	100	0	0	scan@1771	4	4880	0.681818	6	22	271673	1110.72	25	100	2152.56	3130	2783	1228	721	944	1851	2606
TRUE	FALSE	T_8926	M000030_A122001-101_METB_271580_TOF_Valine, DL- (2TMS)	A122001-101	101	86:3114 100:18944 101:2855 102:1687 103:3763 114:2984 115:1298 117:1946 128:2855 129:1946 130:3893 131:2725 132:3244 133:4022 142:779 144:107307 145:14662 146:8175 147:18555 148:3633 149:1946 156:2725 218:21150 219:4931 220:2076 246:1298	271580	0.04	0.88	23	0.26	0.95	990	271574	129	7082	25	25	271469	271709	240	94	scan@1765	271574	100	0	scan@1765	271574	100	0	0	scan@1765	4	4880	0.681818	7	22	271673	1107.97	25	100	2064.72	3431	2756	1342	845	1106	1829	2586
TRUE	FALSE	T_8926	M000030_A122001-101_METB_271580_TOF_Valine, DL- (2TMS)	A122001-101	101	86:3114 100:18944 101:2855 102:1687 103:3763 114:2984 115:1298 117:1946 128:2855 129:1946 130:3893 131:2725 132:3244 133:4022 142:779 144:107307 145:14662 146:8175 147:18555 148:3633 149:1946 156:2725 218:21150 219:4931 220:2076 246:1298	271580	0.04	0.88	23	0.26	0.95	990	271670	130	7283	25	25	271609	271764	155	94	scan@1770	271670	100	0	scan@1770	271670	100	0	0	scan@1771	4	4880	0.681818	8	22	271673	1027.13	25	100	1957.72	2980	2348	1057	721	922	1725	2364
TRUE	FALSE	T_8926	M000030_A122001-101_METB_271580_TOF_Valine, DL- (2TMS)	A122001-101	101	86:3114 100:18944 101:2855 102:1687 103:3763 114:2984 115:1298 117:1946 128:2855 129:1946 130:3893 131:2725 132:3244 133:4022 142:779 144:107307 145:14662 146:8175 147:18555 148:3633 149:1946 156:2725 218:21150 219:4931 220:2076 246:1298	271580	0.04	0.88	23	0.26	0.95	990	271739	117	5796	25	25	271662	271833	171	94	scan@1767	271739	100	0	scan@1767	271739	100	0	0	scan@1772	6	4880	0.681818	9	22	271673	861.553	25	100	1678.72	2760	1978	1055	548	730	1373	1916
TRUE	FALSE	T_8926	M000030_A122001-101_METB_271580_TOF_Valine, DL- (2TMS)	A122001-101	101	86:3114 100:18944 101:2855 102:1687 103:3763 114:2984 115:1298 117:1946 128:2855 129:1946 130:3893 131:2725 132:3244 133:4022 142:779 144:107307 145:14662 146:8175 147:18555 148:3633 149:1946 156:2725 218:21150 219:4931 220:2076 246:1298	271580	0.04	0.88	23	0.26	0.95	990	271688	114	5304	25	25	271615	271764	149	94	scan@1767	271688	100	0	scan@1767	271688	100	0	0	scan@1767	3	4880	0.681818	10	22	271673	699.614	25	100	1373.04	2009	1509	753	475	626	1149	1512
TRUE	FALSE	T_8926	M000030_A122001-101_METB_271580_TOF_Valine, DL- (2TMS)	A122001-101	101	86:3114 100:18944 101:2855 102:1687 103:3763 114:2984 115:1298 117:1946 128:2855 129:1946 130:3893 131:2725 132:3244 133:4022 142:779 144:107307 145:14662 146:8175 147:18555 148:3633 149:1946 156:2725 218:21150 219:4931 220:2076 246:1298	271580	0.04	0.88	23	0.26	0.95	990	271738	102	3748	24	24	271662	271866	204	94	scan@1767	271738	100	0	scan@1767	271738	100	0	0	scan@1772	6	4880	0.681818	11	22	271673	646.211	24	100	1344.5	2137	1541	611	418	569	999	1513
TRUE	FALSE	T_8926	M000030_A122001-101_METB_271580_TOF_Valine, DL- (2TMS)	A122001-101	101	86:3114 100:18944 101:2855 102:1687 103:3763 114:2984 115:1298 117:1946 128:2855 129:1946 130:3893 131:2725 132:3244 133:4022 142:779 144:107307 145:14662 146:8175 147:18555 148:3633 149:1946 156:2725 218:21150 219:4931 220:2076 246:1298	271580	0.04	0.88	23	0.26	0.95	990	271764	115	5445	25	25	271538	271880	342	94	scan@1765	271764	100	0	scan@1765	271764	100	0	0	scan@1772	7	4880	0.681818	12	22	271673	587.633	25	100	1143.36	1879	1407	669	377	554	927	1344
FALSE	FALSE	T_8926	M000030_A122001-101_METB_271580_TOF_Valine, DL- (2TMS)	A122001-101	101	86:3114 100:18944 101:2855 102:1687 103:3763 114:2984 115:1298 117:1946 128:2855 129:1946 130:3893 131:2725 132:3244 133:4022 142:779 144:107307 145:14662 146:8175 147:18555 148:3633 149:1946 156:2725 218:21150 219:4931 220:2076 246:1298	271580	0.04	0.88	23	0.26	0.95	990	271719	112	5014	23	23	271615	271866	251	94	scan@1767	271719	100	0	scan@1767	271719	100	0	0	scan@1772	5	4880	0.681818	13	22	271673	349.97	23	100	722.783	1060	763	388	223	335	563	764
FALSE	FALSE	T_8926	M000030_A122001-101_METB_271580_TOF_Valine, DL- (2TMS)	A122001-101	101	86:3114 100:18944 101:2855 102:1687 103:3763 114:2984 115:1298 117:1946 128:2855 129:1946 130:3893 131:2725 132:3244 133:4022 142:779 144:107307 145:14662 146:8175 147:18555 148:3633 149:1946 156:2725 218:21150 219:4931 220:2076 246:1298	271580	0.04	0.88	23	0.26	0.95	990	271662	134	7984	23	23	271462	271764	302	94	scan@1764	271662	100	0	scan@1764	271662	100	0	0	scan@1764	5	4880	0.681818	14	22	271673	320.045	23	100	650.826	892	774	407	212	286	498	740
FALSE	FALSE	T_8926	M000030_A122001-101_METB_271580_TOF_Valine, DL- (2TMS)	A122001-101	101	86:3114 100:18944 101:2855 102:1687 103:3763 114:2984 115:1298 117:1946 128:2855 129:1946 130:3893 131:2725 132:3244 133:4022 142:779 144:107307 145:14662 146:8175 147:18555 148:3633 149:1946 156:2725 218:21150 219:4931 220:2076 246:1298	271580	0.04	0.88	23	0.26	0.95	990	271678	119	6114	22	22	271579	271780	201	94	scan@1769	271678	100	0	scan@1769	271678	100	0	0	scan@1766	4	4880	0.681818	15	22	271673	278.777	22	100	587.455	835	680	375	NA	223	458	606
FALSE	FALSE	T_8926	M000030_A122001-101_METB_271580_TOF_Valine, DL- (2TMS)	A122001-101	101	86:3114 100:18944 101:2855 102:1687 103:3763 114:2984 115:1298 117:1946 128:2855 129:1946 130:3893 131:2725 132:3244 133:4022 142:779 144:107307 145:14662 146:8175 147:18555 148:3633 149:1946 156:2725 218:21150 219:4931 220:2076 246:1298	271580	0.04	0.88	23	0.26	0.95	990	271662	116	5624	22	22	271538	271727	189	94	scan@1765	271662	100	0	scan@1765	271662	100	0	0	scan@1766	4	4880	0.681818	16	22	271673	236.442	22	100	493	799	567	292	NA	233	387	506
FALSE	FALSE	T_8926	M000030_A122001-101_METB_271580_TOF_Valine, DL- (2TMS)	A122001-101	101	86:3114 100:18944 101:2855 102:1687 103:3763 114:2984 115:1298 117:1946 128:2855 129:1946 130:3893 131:2725 132:3244 133:4022 142:779 144:107307 145:14662 146:8175 147:18555 148:3633 149:1946 156:2725 218:21150 219:4931 220:2076 246:1298	271580	0.04	0.88	23	0.26	0.95	990	271703	118	5988	19	19	271585	271764	179	94	scan@1765	271703	100	0	scan@1765	271703	100	0	0	scan@1771	4	4880	0.681818	17	22	271673	211.526	19	100	483.895	615	452	280	NA	NA	354	454
FALSE	FALSE	T_8926	M000030_A122001-101_METB_271580_TOF_Valine, DL- (2TMS)	A122001-101	101	86:3114 100:18944 101:2855 102:1687 103:3763 114:2984 115:1298 117:1946 128:2855 129:1946 130:3893 131:2725 132:3244 133:4022 142:779 144:107307 145:14662 146:8175 147:18555 148:3633 149:1946 156:2725 218:21150 219:4931 220:2076 246:1298	271580	0.04	0.88	23	0.26	0.95	990	271786	158	10282	21	21	271727	271976	249	94	scan@1768	271786	100	0	scan@1768	271786	100	0	0	scan@1770	4	4880	0.681818	18	22	271673	225.287	21	100	468.714	719	486	310	NA	NA	345	495
FALSE	FALSE	T_8926	M000030_A122001-101_METB_271580_TOF_Valine, DL- (2TMS)	A122001-101	101	86:3114 100:18944 101:2855 102:1687 103:3763 114:2984 115:1298 117:1946 128:2855 129:1946 130:3893 131:2725 132:3244 133:4022 142:779 144:107307 145:14662 146:8175 147:18555 148:3633 149:1946 156:2725 218:21150 219:4931 220:2076 246:1298	271580	0.04	0.88	23	0.26	0.95	990	271660	105	4245	17	17	271509	271780	271	94	scan@1764	271660	100	0	scan@1764	271660	100	0	0	scan@1771	4	4880	0.681818	19	22	271673	173.918	17	100	436.765	523	409	213	NA	NA	288	402
FALSE	FALSE	T_8926	M000030_A122001-101_METB_271580_TOF_Valine, DL- (2TMS)	A122001-101	101	86:3114 100:18944 101:2855 102:1687 103:3763 114:2984 115:1298 117:1946 128:2855 129:1946 130:3893 131:2725 132:3244 133:4022 142:779 144:107307 145:14662 146:8175 147:18555 148:3633 149:1946 156:2725 218:21150 219:4931 220:2076 246:1298	271580	0.04	0.88	23	0.26	0.95	990	271732	110	4753	6	6	271640	271764	124	94	scan@1769	271732	100	0	scan@1769	271732	100	0	0	scan@1773	2	4880	0.681818	20	22	271673	100	6	33	400.5	294	261	NA	NA	NA	NA	232
FALSE	FALSE	T_8926	M000030_A122001-101_METB_271580_TOF_Valine, DL- (2TMS)	A122001-101	101	86:3114 100:18944 101:2855 102:1687 103:3763 114:2984 115:1298 117:1946 128:2855 129:1946 130:3893 131:2725 132:3244 133:4022 142:779 144:107307 145:14662 146:8175 147:18555 148:3633 149:1946 156:2725 218:21150 219:4931 220:2076 246:1298	271580	0.04	0.88	23	0.26	0.95	990	271655	104	4109	18	18	271509	271866	357	94	scan@1763	271655	100	0	scan@1763	271655	100	0	0	scan@1769	3	4880	0.681818	21	22	271673	168.407	18	100	399.167	494	359	208	NA	NA	285	381
FALSE	FALSE	T_8926	M000030_A122001-101_METB_271580_TOF_Valine, DL- (2TMS)	A122001-101	101	86:3114 100:18944 101:2855 102:1687 103:3763 114:2984 115:1298 117:1946 128:2855 129:1946 130:3893 131:2725 132:3244 133:4022 142:779 144:107307 145:14662 146:8175 147:18555 148:3633 149:1946 156:2725 218:21150 219:4931 220:2076 246:1298	271580	0.04	0.88	23	0.26	0.95	990	271641	135	8115	10	10	271574	271703	129	94	scan@1765	271641	100	0	scan@1765	271641	100	0	0	scan@1765	2	4880	0.681818	22	22	271673	122.179	10	100	366.3	366	293	NA	NA	NA	201	NA
FALSE	FALSE	T_8926	M000030_A122001-101_METB_271580_TOF_Valine, DL- (2TMS)	A122001-101	101	86:3114 100:18944 101:2855 102:1687 103:3763 114:2984 115:1298 117:1946 128:2855 129:1946 130:3893 131:2725 132:3244 133:4022 142:779 144:107307 145:14662 146:8175 147:18555 148:3633 149:1946 156:2725 218:21150 219:4931 220:2076 246:1298	271580	0.04	0.88	23	0.26	0.95	990	271673	203	14107	22	22	271532	271764	232	94	scan@1769	271673	100	0	scan@1769	271673	100	0	0	scan@1769	4	4887	9	1	1	271673	513.091	22	100	513.091	639	559	302	NA	219	411	561
FALSE	FALSE	T_8926	M000030_A122001-101_METB_271580_TOF_Valine, DL- (2TMS)	A122001-101	101	86:3114 100:18944 101:2855 102:1687 103:3763 114:2984 115:1298 117:1946 128:2855 129:1946 130:3893 131:2725 132:3244 133:4022 142:779 144:107307 145:14662 146:8175 147:18555 148:3633 149:1946 156:2725 218:21150 219:4931 220:2076 246:1298	271580	0.04	0.88	23	0.26	0.95	990	271687	160	10502	20	20	271640	271795	155	94	scan@1769	271687	100	0	scan@1769	271687	100	0	0	scan@1772	4	4882	12	1	1	271687	432.65	20	100	432.65	540	448	243	NA	NA	309	450
FALSE	FALSE	T_8926	M000030_A122001-101_METB_271580_TOF_Valine, DL- (2TMS)	A122001-101	101	86:3114 100:18944 101:2855 102:1687 103:3763 114:2984 115:1298 117:1946 128:2855 129:1946 130:3893 131:2725 132:3244 133:4022 142:779 144:107307 145:14662 146:8175 147:18555 148:3633 149:1946 156:2725 218:21150 219:4931 220:2076 246:1298	271580	0.04	0.88	23	0.26	0.95	990	271696	163	10773	20	20	271585	271764	179	94	scan@1765	271696	100	0	scan@1765	271696	100	0	0	scan@1771	4	4885	13	1	1	271696	476.9	20	100	476.9	597	518	254	NA	NA	347	504
FALSE	FALSE	T_8926	M000030_A122001-101_METB_271580_TOF_Valine, DL- (2TMS)	A122001-101	101	86:3114 100:18944 101:2855 102:1687 103:3763 114:2984 115:1298 117:1946 128:2855 129:1946 130:3893 131:2725 132:3244 133:4022 142:779 144:107307 145:14662 146:8175 147:18555 148:3633 149:1946 156:2725 218:21150 219:4931 220:2076 246:1298	271580	0.04	0.88	23	0.26	0.95	990	271727	76	13	24	24	271593	271795	202	94	scan@1770	271727	100	0	scan@1770	271727	100	0	0	scan@1767	4	84	1	1	1	271727	930.042	24	100	930.042	1738	1181	407	280	437	639	1245
FALSE	FALSE	T_8926	M000030_A122001-101_METB_271580_TOF_Valine, DL- (2TMS)	A122001-101	101	86:3114 100:18944 101:2855 102:1687 103:3763 114:2984 115:1298 117:1946 128:2855 129:1946 130:3893 131:2725 132:3244 133:4022 142:779 144:107307 145:14662 146:8175 147:18555 148:3633 149:1946 156:2725 218:21150 219:4931 220:2076 246:1298	271580	0.04	0.88	23	0.26	0.95	990	271732	88	1943	14	14	271656	271823	167	94	scan@1771	271732	100	0	scan@1771	271732	100	0	0	scan@1771	3	5081	1	1	1	271732	425.071	14	100	425.071	576	326	NA	NA	NA	208	336
TRUE	FALSE	T_8926	M000030_A122001-101_METB_271580_TOF_Valine, DL- (2TMS)	A122001-101	101	86:3114 100:18944 101:2855 102:1687 103:3763 114:2984 115:1298 117:1946 128:2855 129:1946 130:3893 131:2725 132:3244 133:4022 142:779 144:107307 145:14662 146:8175 147:18555 148:3633 149:1946 156:2725 218:21150 219:4931 220:2076 246:1298	271580	0.04	0.88	23	0.26	0.95	990	271764	86	1636	25	25	271692	271866	174	94	scan@1768	271764	100	0	scan@1768	271764	100	0	0	scan@1768	4	4890	13	1	1	271764	2214.8	25	100	2214.8	3707	2663	970	863	1122	1794	2741
FALSE	FALSE	T_8926	M000030_A122001-101_METB_271580_TOF_Valine, DL- (2TMS)	A122001-101	101	86:3114 100:18944 101:2855 102:1687 103:3763 114:2984 115:1298 117:1946 128:2855 129:1946 130:3893 131:2725 132:3244 133:4022 142:779 144:107307 145:14662 146:8175 147:18555 148:3633 149:1946 156:2725 218:21150 219:4931 220:2076 246:1298	271580	0.04	0.88	23	0.26	0.95	990	271794	143	8912	23	23	271727	271900	173	94	scan@1768	271794	100	0	scan@1768	271794	100	0	0	scan@1768	4	4884	4	1	2	271780	103.489	23	100	563	946	681	427	221	NA	428	614
FALSE	FALSE	T_8926	M000030_A122001-101_METB_271580_TOF_Valine, DL- (2TMS)	A122001-101	101	86:3114 100:18944 101:2855 102:1687 103:3763 114:2984 115:1298 117:1946 128:2855 129:1946 130:3893 131:2725 132:3244 133:4022 142:779 144:107307 145:14662 146:8175 147:18555 148:3633 149:1946 156:2725 218:21150 219:4931 220:2076 246:1298	271580	0.04	0.88	23	0.26	0.95	990	271766	157	10137	22	22	271709	271892	183	94	scan@1771	271766	100	0	scan@1771	271766	100	0	0	scan@1768	4	4884	4	2	2	271780	100	22	100	558.955	790	636	372	NA	228	403	554
FALSE	FALSE	T_8926	M000030_A122001-101_METB_271580_TOF_Valine, DL- (2TMS)	A122001-101	101	86:3114 100:18944 101:2855 102:1687 103:3763 114:2984 115:1298 117:1946 128:2855 129:1946 130:3893 131:2725 132:3244 133:4022 142:779 144:107307 145:14662 146:8175 147:18555 148:3633 149:1946 156:2725 218:21150 219:4931 220:2076 246:1298	271580	0.04	0.88	23	0.26	0.95	990	271799	79	507	6	6	271611	271870	259	94	scan@1770	271799	100	0	scan@1770	271799	100	0	0	scan@1770	1	3562	1	1	1	271799	3375.67	6	100	3375.67	1029	4155	NA	NA	NA	NA	2023
FALSE	FALSE	T_8926	M000030_A122001-101_METB_271580_TOF_Valine, DL- (2TMS)	A122001-101	101	86:3114 100:18944 101:2855 102:1687 103:3763 114:2984 115:1298 117:1946 128:2855 129:1946 130:3893 131:2725 132:3244 133:4022 142:779 144:107307 145:14662 146:8175 147:18555 148:3633 149:1946 156:2725 218:21150 219:4931 220:2076 246:1298	271580	0.04	0.88	23	0.26	0.95	990	271816	96	2868	14	14	271727	271976	249	94	scan@1768	271816	100	0	scan@1768	271816	100	0	0	scan@1768	3	4893	5	1	1	271816	389.214	14	100	389.214	604	309	NA	NA	NA	219	327
FALSE	FALSE	T_8926	M000030_A122001-101_METB_271580_TOF_Valine, DL- (2TMS)	A122001-101	101	86:3114 100:18944 101:2855 102:1687 103:3763 114:2984 115:1298 117:1946 128:2855 129:1946 130:3893 131:2725 132:3244 133:4022 142:779 144:107307 145:14662 146:8175 147:18555 148:3633 149:1946 156:2725 218:21150 219:4931 220:2076 246:1298	271580	0.04	0.88	23	0.26	0.95	990	271833	159	10394	21	21	271756	272053	297	94	scan@1768	271833	100	0	scan@1768	271833	100	0	0	scan@1775	5	4886	7	1	1	271833	444.286	21	100	444.286	709	483	320	NA	NA	289	438
FALSE	FALSE	T_8942	M000017_A132002-101_METB_319193_TOF_Isoleucine, L- (2TMS)	A132002-101	101	86:2329 100:7134 101:1140 102:2329 103:1288 114:1288 117:1090 128:1239 129:842 130:1833 131:1338 132:1932 133:1932 142:842 143:545 146:1040 147:6887 148:1040 149:644 158:42608 159:6391 160:1932 161:297 170:644 218:7778 219:1784 220:743 232:1982 233:595 260:446	319193	-0.06	0.9	27	0.34	1.34	989	318874	141	8681	9	9	318830	318934	104	151	scan@2693	318874	100	0	scan@2693	318874	100	0	0	scan@2693	2	6876	1	1	1	318874	325.556	9	50	325.556	400	340	NA	NA	NA	NA	347
TRUE	FALSE	T_8942	M000017_A132002-101_METB_319193_TOF_Isoleucine, L- (2TMS)	A132002-101	101	86:2329 100:7134 101:1140 102:2329 103:1288 114:1288 117:1090 128:1239 129:842 130:1833 131:1338 132:1932 133:1932 142:842 143:545 146:1040 147:6887 148:1040 149:644 158:42608 159:6391 160:1932 161:297 170:644 218:7778 219:1784 220:743 232:1982 233:595 260:446	319193	-0.06	0.9	27	0.34	1.34	989	318923	131	7475	25	25	318830	318988	158	151	scan@2693	318923	100	0	scan@2693	318923	100	0	0	scan@2693	5	4599	2	1	1	318923	2285.28	25	100	2285.28	3459	3700	1203	1297	1555	2551	3295
FALSE	FALSE	T_8942	M000017_A132002-101_METB_319193_TOF_Isoleucine, L- (2TMS)	A132002-101	101	86:2329 100:7134 101:1140 102:2329 103:1288 114:1288 117:1090 128:1239 129:842 130:1833 131:1338 132:1932 133:1932 142:842 143:545 146:1040 147:6887 148:1040 149:644 158:42608 159:6391 160:1932 161:297 170:644 218:7778 219:1784 220:743 232:1982 233:595 260:446	319193	-0.06	0.9	27	0.34	1.34	989	318939	105	4254	6	6	318815	319036	221	151	scan@2690	318939	100	0	scan@2690	318939	100	0	0	scan@2690	1	4595	3	1	1	318939	403.167	6	67	403.167	NA	NA	NA	NA	NA	258	NA
TRUE	TRUE	T_8942	M000017_A132002-101_METB_319193_TOF_Isoleucine, L- (2TMS)	A132002-101	101	86:2329 100:7134 101:1140 102:2329 103:1288 114:1288 117:1090 128:1239 129:842 130:1833 131:1338 132:1932 133:1932 142:842 143:545 146:1040 147:6887 148:1040 149:644 158:42608 159:6391 160:1932 161:297 170:644 218:7778 219:1784 220:743 232:1982 233:595 260:446	319193	-0.06	0.9	27	0.34	1.34	989	318984	102	3761	24	24	318888	319087	199	151	scan@2690	318984	100	0	scan@2690	318984	100	0	0	scan@2693	5	4592	1	1	5	318964	699.499	24	100	1907.71	2564	2123	702	516	789	1910	2094
TRUE	FALSE	T_8942	M000017_A132002-101_METB_319193_TOF_Isoleucine, L- (2TMS)	A132002-101	101	86:2329 100:7134 101:1140 102:2329 103:1288 114:1288 117:1090 128:1239 129:842 130:1833 131:1338 132:1932 133:1932 142:842 143:545 146:1040 147:6887 148:1040 149:644 158:42608 159:6391 160:1932 161:297 170:644 218:7778 219:1784 220:743 232:1982 233:595 260:446	319193	-0.06	0.9	27	0.34	1.34	989	318981	103	3911	24	24	318879	319087	208	151	scan@2695	318981	100	0	scan@2695	318981	100	0	0	scan@2694	5	4592	1	2	5	318964	436.249	24	100	1261.79	1575	1665	520	351	430	1481	1314
TRUE	FALSE	T_8942	M000017_A132002-101_METB_319193_TOF_Isoleucine, L- (2TMS)	A132002-101	101	86:2329 100:7134 101:1140 102:2329 103:1288 114:1288 117:1090 128:1239 129:842 130:1833 131:1338 132:1932 133:1932 142:842 143:545 146:1040 147:6887 148:1040 149:644 158:42608 159:6391 160:1932 161:297 170:644 218:7778 219:1784 220:743 232:1982 233:595 260:446	319193	-0.06	0.9	27	0.34	1.34	989	318964	86	1647	24	24	318856	319087	231	151	scan@2696	318964	100	0	scan@2696	318964	100	0	0	scan@2693	6	4592	1	3	5	318964	410.728	24	100	1104.08	1589	1180	393	395	526	1048	1186
FALSE	FALSE	T_8942	M000017_A132002-101_METB_319193_TOF_Isoleucine, L- (2TMS)	A132002-101	101	86:2329 100:7134 101:1140 102:2329 103:1288 114:1288 117:1090 128:1239 129:842 130:1833 131:1338 132:1932 133:1932 142:842 143:545 146:1040 147:6887 148:1040 149:644 158:42608 159:6391 160:1932 161:297 170:644 218:7778 219:1784 220:743 232:1982 233:595 260:446	319193	-0.06	0.9	27	0.34	1.34	989	318963	90	2274	16	16	318883	319036	153	151	scan@2692	318963	100	0	scan@2692	318963	100	0	0	scan@2694	4	4592	1	4	5	318964	134.327	16	100	472.25	526	425	NA	NA	NA	368	411
FALSE	FALSE	T_8942	M000017_A132002-101_METB_319193_TOF_Isoleucine, L- (2TMS)	A132002-101	101	86:2329 100:7134 101:1140 102:2329 103:1288 114:1288 117:1090 128:1239 129:842 130:1833 131:1338 132:1932 133:1932 142:842 143:545 146:1040 147:6887 148:1040 149:644 158:42608 159:6391 160:1932 161:297 170:644 218:7778 219:1784 220:743 232:1982 233:595 260:446	319193	-0.06	0.9	27	0.34	1.34	989	318961	119	6121	13	13	318907	319041	134	151	scan@2694	318961	100	0	scan@2694	318961	100	0	0	scan@2697	3	4592	1	5	5	318964	100	13	100	396.692	341	395	NA	NA	NA	287	306
FALSE	FALSE	T_8942	M000017_A132002-101_METB_319193_TOF_Isoleucine, L- (2TMS)	A132002-101	101	86:2329 100:7134 101:1140 102:2329 103:1288 114:1288 117:1090 128:1239 129:842 130:1833 131:1338 132:1932 133:1932 142:842 143:545 146:1040 147:6887 148:1040 149:644 158:42608 159:6391 160:1932 161:297 170:644 218:7778 219:1784 220:743 232:1982 233:595 260:446	319193	-0.06	0.9	27	0.34	1.34	989	318968	76	23	13	13	318830	319036	206	151	scan@2693	318968	100	0	scan@2693	318968	100	0	0	scan@2693	3	208	1	1	1	318968	458	13	100	458	456	439	NA	NA	NA	314	382
FALSE	FALSE	T_8942	M000017_A132002-101_METB_319193_TOF_Isoleucine, L- (2TMS)	A132002-101	101	86:2329 100:7134 101:1140 102:2329 103:1288 114:1288 117:1090 128:1239 129:842 130:1833 131:1338 132:1932 133:1932 142:842 143:545 146:1040 147:6887 148:1040 149:644 158:42608 159:6391 160:1932 161:297 170:644 218:7778 219:1784 220:743 232:1982 233:595 260:446	319193	-0.06	0.9	27	0.34	1.34	989	318972	79	521	6	6	318874	319041	167	151	scan@2694	318972	100	0	scan@2694	318972	100	0	0	scan@2694	2	3576	1	1	1	318972	2384.33	6	50	2384.33	NA	5713	661	NA	NA	3883	404
TRUE	FALSE	T_8942	M000017_A132002-101_METB_319193_TOF_Isoleucine, L- (2TMS)	A132002-101	101	86:2329 100:7134 101:1140 102:2329 103:1288 114:1288 117:1090 128:1239 129:842 130:1833 131:1338 132:1932 133:1932 142:842 143:545 146:1040 147:6887 148:1040 149:644 158:42608 159:6391 160:1932 161:297 170:644 218:7778 219:1784 220:743 232:1982 233:595 260:446	319193	-0.06	0.9	27	0.34	1.34	989	318981	114	5313	24	24	318879	319087	208	151	scan@2695	318981	100	0	scan@2695	318981	100	0	0	scan@2693	5	4589	7	1	1	318981	726.5	24	100	726.5	875	769	305	236	304	700	724
FALSE	FALSE	T_8942	M000017_A132002-101_METB_319193_TOF_Isoleucine, L- (2TMS)	A132002-101	101	86:2329 100:7134 101:1140 102:2329 103:1288 114:1288 117:1090 128:1239 129:842 130:1833 131:1338 132:1932 133:1932 142:842 143:545 146:1040 147:6887 148:1040 149:644 158:42608 159:6391 160:1932 161:297 170:644 218:7778 219:1784 220:743 232:1982 233:595 260:446	319193	-0.06	0.9	27	0.34	1.34	989	318982	77	186	6	6	318951	319041	90	151	scan@2695	318982	100	0	scan@2695	318982	100	0	0	scan@2693	2	2980	1	1	1	318982	585.5	6	33	585.5	NA	778	NA	NA	NA	NA	264
TRUE	FALSE	T_8942	M000017_A132002-101_METB_319193_TOF_Isoleucine, L- (2TMS)	A132002-101	101	86:2329 100:7134 101:1140 102:2329 103:1288 114:1288 117:1090 128:1239 129:842 130:1833 131:1338 132:1932 133:1932 142:842 143:545 146:1040 147:6887 148:1040 149:644 158:42608 159:6391 160:1932 161:297 170:644 218:7778 219:1784 220:743 232:1982 233:595 260:446	319193	-0.06	0.9	27	0.34	1.34	989	318984	133	7805	24	24	318888	319087	199	151	scan@2690	318984	100	0	scan@2690	318984	100	0	0	scan@2693	6	4596	2.33333	1	3	318984	757.56	24	100	1827.83	2030	2556	762	674	796	2017	1913
TRUE	FALSE	T_8942	M000017_A132002-101_METB_319193_TOF_Isoleucine, L- (2TMS)	A132002-101	101	86:2329 100:7134 101:1140 102:2329 103:1288 114:1288 117:1090 128:1239 129:842 130:1833 131:1338 132:1932 133:1932 142:842 143:545 146:1040 147:6887 148:1040 149:644 158:42608 159:6391 160:1932 161:297 170:644 218:7778 219:1784 220:743 232:1982 233:595 260:446	319193	-0.06	0.9	27	0.34	1.34	989	318985	117	5804	23	23	318879	319084	205	151	scan@2695	318985	100	0	scan@2695	318985	100	0	0	scan@2693	5	4596	2.33333	2	3	318984	245.658	23	100	628.609	672	857	245	221	253	687	614
FALSE	FALSE	T_8942	M000017_A132002-101_METB_319193_TOF_Isoleucine, L- (2TMS)	A132002-101	101	86:2329 100:7134 101:1140 102:2329 103:1288 114:1288 117:1090 128:1239 129:842 130:1833 131:1338 132:1932 133:1932 142:842 143:545 146:1040 147:6887 148:1040 149:644 158:42608 159:6391 160:1932 161:297 170:644 218:7778 219:1784 220:743 232:1982 233:595 260:446	319193	-0.06	0.9	27	0.34	1.34	989	318966	134	7995	12	12	318907	319036	129	151	scan@2694	318966	100	0	scan@2694	318966	100	0	0	scan@2694	3	4596	2.33333	3	3	318984	100	12	100	386.917	265	293	NA	NA	NA	245	259
TRUE	TRUE	T_8942	M000017_A132002-101_METB_319193_TOF_Isoleucine, L- (2TMS)	A132002-101	101	86:2329 100:7134 101:1140 102:2329 103:1288 114:1288 117:1090 128:1239 129:842 130:1833 131:1338 132:1932 133:1932 142:842 143:545 146:1040 147:6887 148:1040 149:644 158:42608 159:6391 160:1932 161:297 170:644 218:7778 219:1784 220:743 232:1982 233:595 260:446	319193	-0.06	0.9	27	0.34	1.34	989	319006	158	10287	25	25	318958	319087	129	151	scan@2694	319006	100	0	scan@2694	319006	100	0	0	scan@2697	5	4591	0.428571	1	21	319000	26779.3	25	100	42608.4	46227	44831	17747	18905	18805	42808	45347
TRUE	TRUE	T_8942	M000017_A132002-101_METB_319193_TOF_Isoleucine, L- (2TMS)	A132002-101	101	86:2329 100:7134 101:1140 102:2329 103:1288 114:1288 117:1090 128:1239 129:842 130:1833 131:1338 132:1932 133:1932 142:842 143:545 146:1040 147:6887 148:1040 149:644 158:42608 159:6391 160:1932 161:297 170:644 218:7778 219:1784 220:743 232:1982 233:595 260:446	319193	-0.06	0.9	27	0.34	1.34	989	319006	218	15393	25	25	318958	319087	129	151	scan@2694	319006	100	0	scan@2694	319006	100	0	0	scan@2697	5	4591	0.428571	2	21	319000	4594.16	25	100	7624.04	7564	7702	2968	3136	2926	7628	7574
TRUE	FALSE	T_8942	M000017_A132002-101_METB_319193_TOF_Isoleucine, L- (2TMS)	A132002-101	101	86:2329 100:7134 101:1140 102:2329 103:1288 114:1288 117:1090 128:1239 129:842 130:1833 131:1338 132:1932 133:1932 142:842 143:545 146:1040 147:6887 148:1040 149:644 158:42608 159:6391 160:1932 161:297 170:644 218:7778 219:1784 220:743 232:1982 233:595 260:446	319193	-0.06	0.9	27	0.34	1.34	989	319000	100	3406	25	25	318958	319107	149	151	scan@2694	319000	100	0	scan@2694	319000	100	0	0	scan@2697	5	4591	0.428571	3	21	319000	3848.46	25	100	6364.76	8072	6713	2426	2239	2899	6967	6861
TRUE	FALSE	T_8942	M000017_A132002-101_METB_319193_TOF_Isoleucine, L- (2TMS)	A132002-101	101	86:2329 100:7134 101:1140 102:2329 103:1288 114:1288 117:1090 128:1239 129:842 130:1833 131:1338 132:1932 133:1932 142:842 143:545 146:1040 147:6887 148:1040 149:644 158:42608 159:6391 160:1932 161:297 170:644 218:7778 219:1784 220:743 232:1982 233:595 260:446	319193	-0.06	0.9	27	0.34	1.34	989	318988	159	10401	25	25	318907	319041	134	151	scan@2694	318988	100	0	scan@2694	318988	100	0	0	scan@2697	5	4591	0.428571	4	21	319000	3626.86	25	100	5979.96	6522	6357	2351	2367	2353	5947	6329
TRUE	FALSE	T_8942	M000017_A132002-101_METB_319193_TOF_Isoleucine, L- (2TMS)	A132002-101	101	86:2329 100:7134 101:1140 102:2329 103:1288 114:1288 117:1090 128:1239 129:842 130:1833 131:1338 132:1932 133:1932 142:842 143:545 146:1040 147:6887 148:1040 149:644 158:42608 159:6391 160:1932 161:297 170:644 218:7778 219:1784 220:743 232:1982 233:595 260:446	319193	-0.06	0.9	27	0.34	1.34	989	318964	160	10506	24	24	318879	319041	162	151	scan@2695	318964	100	0	scan@2695	318964	100	0	0	scan@2693	6	4591	0.428571	5	21	319000	1046.95	24	100	1855.08	1918	1848	677	662	637	1696	1802
TRUE	TRUE	T_8942	M000017_A132002-101_METB_319193_TOF_Isoleucine, L- (2TMS)	A132002-101	101	86:2329 100:7134 101:1140 102:2329 103:1288 114:1288 117:1090 128:1239 129:842 130:1833 131:1338 132:1932 133:1932 142:842 143:545 146:1040 147:6887 148:1040 149:644 158:42608 159:6391 160:1932 161:297 170:644 218:7778 219:1784 220:743 232:1982 233:595 260:446	319193	-0.06	0.9	27	0.34	1.34	989	318990	232	16483	24	24	318932	319087	155	151	scan@2697	318990	100	0	scan@2697	318990	100	0	0	scan@2697	5	4591	0.428571	6	21	319000	824.343	24	100	1478.46	1431	1518	572	536	484	1279	1425
TRUE	FALSE	T_8942	M000017_A132002-101_METB_319193_TOF_Isoleucine, L- (2TMS)	A132002-101	101	86:2329 100:7134 101:1140 102:2329 103:1288 114:1288 117:1090 128:1239 129:842 130:1833 131:1338 132:1932 133:1932 142:842 143:545 146:1040 147:6887 148:1040 149:644 158:42608 159:6391 160:1932 161:297 170:644 218:7778 219:1784 220:743 232:1982 233:595 260:446	319193	-0.06	0.9	27	0.34	1.34	989	318981	219	15548	24	24	318907	319041	134	151	scan@2694	318981	100	0	scan@2694	318981	100	0	0	scan@2695	4	4591	0.428571	7	21	319000	764.898	24	100	1353.62	1241	1297	515	514	472	1226	1230
TRUE	FALSE	T_8942	M000017_A132002-101_METB_319193_TOF_Isoleucine, L- (2TMS)	A132002-101	101	86:2329 100:7134 101:1140 102:2329 103:1288 114:1288 117:1090 128:1239 129:842 130:1833 131:1338 132:1932 133:1932 142:842 143:545 146:1040 147:6887 148:1040 149:644 158:42608 159:6391 160:1932 161:297 170:644 218:7778 219:1784 220:743 232:1982 233:595 260:446	319193	-0.06	0.9	27	0.34	1.34	989	318984	132	7659	24	24	318856	319087	231	151	scan@2692	318984	100	0	scan@2692	318984	100	0	0	scan@2693	5	4591	0.428571	8	21	319000	742.095	24	100	1286.21	1496	1475	546	489	504	1333	1383
TRUE	FALSE	T_8942	M000017_A132002-101_METB_319193_TOF_Isoleucine, L- (2TMS)	A132002-101	101	86:2329 100:7134 101:1140 102:2329 103:1288 114:1288 117:1090 128:1239 129:842 130:1833 131:1338 132:1932 133:1932 142:842 143:545 146:1040 147:6887 148:1040 149:644 158:42608 159:6391 160:1932 161:297 170:644 218:7778 219:1784 220:743 232:1982 233:595 260:446	319193	-0.06	0.9	27	0.34	1.34	989	318972	101	3577	24	24	318856	319041	185	151	scan@2696	318972	100	0	scan@2696	318972	100	0	0	scan@2694	5	4591	0.428571	9	21	319000	483.501	24	100	863.208	1118	875	365	283	330	904	882
TRUE	FALSE	T_8942	M000017_A132002-101_METB_319193_TOF_Isoleucine, L- (2TMS)	A132002-101	101	86:2329 100:7134 101:1140 102:2329 103:1288 114:1288 117:1090 128:1239 129:842 130:1833 131:1338 132:1932 133:1932 142:842 143:545 146:1040 147:6887 148:1040 149:644 158:42608 159:6391 160:1932 161:297 170:644 218:7778 219:1784 220:743 232:1982 233:595 260:446	319193	-0.06	0.9	27	0.34	1.34	989	319018	130	7291	24	24	318958	319141	183	151	scan@2694	319018	100	0	scan@2694	319018	100	0	0	scan@2694	3	4591	0.428571	10	21	319000	476.827	24	100	833.542	901	936	347	281	332	864	871
TRUE	FALSE	T_8942	M000017_A132002-101_METB_319193_TOF_Isoleucine, L- (2TMS)	A132002-101	101	86:2329 100:7134 101:1140 102:2329 103:1288 114:1288 117:1090 128:1239 129:842 130:1833 131:1338 132:1932 133:1932 142:842 143:545 146:1040 147:6887 148:1040 149:644 158:42608 159:6391 160:1932 161:297 170:644 218:7778 219:1784 220:743 232:1982 233:595 260:446	319193	-0.06	0.9	27	0.34	1.34	989	318982	170	11304	23	23	318888	319087	199	151	scan@2690	318982	100	0	scan@2690	318982	100	0	0	scan@2697	6	4591	0.428571	11	21	319000	368.439	23	100	658.739	617	672	258	238	228	613	633
TRUE	FALSE	T_8942	M000017_A132002-101_METB_319193_TOF_Isoleucine, L- (2TMS)	A132002-101	101	86:2329 100:7134 101:1140 102:2329 103:1288 114:1288 117:1090 128:1239 129:842 130:1833 131:1338 132:1932 133:1932 142:842 143:545 146:1040 147:6887 148:1040 149:644 158:42608 159:6391 160:1932 161:297 170:644 218:7778 219:1784 220:743 232:1982 233:595 260:446	319193	-0.06	0.9	27	0.34	1.34	989	318984	128	6959	22	22	318879	319087	208	151	scan@2695	318984	100	0	scan@2695	318984	100	0	0	scan@2693	5	4591	0.428571	12	21	319000	338.389	22	100	627.636	646	580	234	NA	230	573	562
TRUE	FALSE	T_8942	M000017_A132002-101_METB_319193_TOF_Isoleucine, L- (2TMS)	A132002-101	101	86:2329 100:7134 101:1140 102:2329 103:1288 114:1288 117:1090 128:1239 129:842 130:1833 131:1338 132:1932 133:1932 142:842 143:545 146:1040 147:6887 148:1040 149:644 158:42608 159:6391 160:1932 161:297 170:644 218:7778 219:1784 220:743 232:1982 233:595 260:446	319193	-0.06	0.9	27	0.34	1.34	989	318963	220	15673	22	22	318907	319036	129	151	scan@2694	318963	100	0	scan@2694	318963	100	0	0	scan@2694	5	4591	0.428571	13	21	319000	304.876	22	100	559.227	501	512	220	202	NA	478	464
TRUE	FALSE	T_8942	M000017_A132002-101_METB_319193_TOF_Isoleucine, L- (2TMS)	A132002-101	101	86:2329 100:7134 101:1140 102:2329 103:1288 114:1288 117:1090 128:1239 129:842 130:1833 131:1338 132:1932 133:1932 142:842 143:545 146:1040 147:6887 148:1040 149:644 158:42608 159:6391 160:1932 161:297 170:644 218:7778 219:1784 220:743 232:1982 233:595 260:446	319193	-0.06	0.9	27	0.34	1.34	989	319004	233	16562	17	17	318907	319087	180	151	scan@2694	319004	100	0	scan@2694	319004	100	0	0	scan@2693	4	4591	0.428571	14	21	319000	240.257	17	100	528.824	417	429	NA	NA	NA	381	395
TRUE	FALSE	T_8942	M000017_A132002-101_METB_319193_TOF_Isoleucine, L- (2TMS)	A132002-101	101	86:2329 100:7134 101:1140 102:2329 103:1288 114:1288 117:1090 128:1239 129:842 130:1833 131:1338 132:1932 133:1932 142:842 143:545 146:1040 147:6887 148:1040 149:644 158:42608 159:6391 160:1932 161:297 170:644 218:7778 219:1784 220:743 232:1982 233:595 260:446	319193	-0.06	0.9	27	0.34	1.34	989	319012	143	8918	18	18	318937	319087	150	151	scan@2693	319012	100	0	scan@2693	319012	100	0	0	scan@2693	5	4591	0.428571	15	21	319000	240.498	18	100	496.278	392	481	201	NA	NA	406	420
TRUE	FALSE	T_8942	M000017_A132002-101_METB_319193_TOF_Isoleucine, L- (2TMS)	A132002-101	101	86:2329 100:7134 101:1140 102:2329 103:1288 114:1288 117:1090 128:1239 129:842 130:1833 131:1338 132:1932 133:1932 142:842 143:545 146:1040 147:6887 148:1040 149:644 158:42608 159:6391 160:1932 161:297 170:644 218:7778 219:1784 220:743 232:1982 233:595 260:446	319193	-0.06	0.9	27	0.34	1.34	989	319036	146	9347	12	12	318951	319087	136	151	scan@2695	319036	100	0	scan@2695	319036	100	0	0	scan@2695	2	4591	0.428571	16	21	319000	187.262	12	100	466.167	NA	371	NA	NA	NA	NA	353
TRUE	TRUE	T_8942	M000017_A132002-101_METB_319193_TOF_Isoleucine, L- (2TMS)	A132002-101	101	86:2329 100:7134 101:1140 102:2329 103:1288 114:1288 117:1090 128:1239 129:842 130:1833 131:1338 132:1932 133:1932 142:842 143:545 146:1040 147:6887 148:1040 149:644 158:42608 159:6391 160:1932 161:297 170:644 218:7778 219:1784 220:743 232:1982 233:595 260:446	319193	-0.06	0.9	27	0.34	1.34	989	319008	260	18040	12	12	318907	319041	134	151	scan@2694	319008	100	0	scan@2694	319008	100	0	0	scan@2697	3	4591	0.428571	17	21	319000	139.163	12	100	368.583	220	239	NA	NA	NA	229	212
FALSE	FALSE	T_8942	M000017_A132002-101_METB_319193_TOF_Isoleucine, L- (2TMS)	A132002-101	101	86:2329 100:7134 101:1140 102:2329 103:1288 114:1288 117:1090 128:1239 129:842 130:1833 131:1338 132:1932 133:1932 142:842 143:545 146:1040 147:6887 148:1040 149:644 158:42608 159:6391 160:1932 161:297 170:644 218:7778 219:1784 220:743 232:1982 233:595 260:446	319193	-0.06	0.9	27	0.34	1.34	989	319037	163	10778	6	6	319011	319084	73	151	scan@2696	319037	100	0	scan@2696	319037	100	0	0	scan@2696	2	4591	0.428571	18	21	319000	102.165	6	83	344.667	NA	206	NA	NA	NA	NA	NA
FALSE	FALSE	T_8942	M000017_A132002-101_METB_319193_TOF_Isoleucine, L- (2TMS)	A132002-101	101	86:2329 100:7134 101:1140 102:2329 103:1288 114:1288 117:1090 128:1239 129:842 130:1833 131:1338 132:1932 133:1932 142:842 143:545 146:1040 147:6887 148:1040 149:644 158:42608 159:6391 160:1932 161:297 170:644 218:7778 219:1784 220:743 232:1982 233:595 260:446	319193	-0.06	0.9	27	0.34	1.34	989	319036	144	9090	7	7	318961	319143	182	151	scan@2697	319036	100	0	scan@2697	319036	100	0	0	scan@2697	2	4591	0.428571	19	21	319000	106.118	7	83	333.571	NA	215	NA	NA	NA	NA	203
TRUE	FALSE	T_8942	M000017_A132002-101_METB_319193_TOF_Isoleucine, L- (2TMS)	A132002-101	101	86:2329 100:7134 101:1140 102:2329 103:1288 114:1288 117:1090 128:1239 129:842 130:1833 131:1338 132:1932 133:1932 142:842 143:545 146:1040 147:6887 148:1040 149:644 158:42608 159:6391 160:1932 161:297 170:644 218:7778 219:1784 220:743 232:1982 233:595 260:446	319193	-0.06	0.9	27	0.34	1.34	989	318965	161	10620	9	9	318874	319036	162	151	scan@2694	318965	100	0	scan@2694	318965	100	0	0	scan@2694	3	4591	0.428571	20	21	319000	111.025	9	100	325.111	212	206	NA	NA	NA	NA	NA
FALSE	FALSE	T_8942	M000017_A132002-101_METB_319193_TOF_Isoleucine, L- (2TMS)	A132002-101	101	86:2329 100:7134 101:1140 102:2329 103:1288 114:1288 117:1090 128:1239 129:842 130:1833 131:1338 132:1932 133:1932 142:842 143:545 146:1040 147:6887 148:1040 149:644 158:42608 159:6391 160:1932 161:297 170:644 218:7778 219:1784 220:743 232:1982 233:595 260:446	319193	-0.06	0.9	27	0.34	1.34	989	319041	203	14112	7	7	318961	319087	126	151	scan@2697	319041	100	0	scan@2697	319041	100	0	0	scan@2700	2	4591	0.428571	21	21	319000	100	7	100	315.286	NA	203	NA	NA	NA	NA	NA
TRUE	FALSE	T_8942	M000017_A132002-101_METB_319193_TOF_Isoleucine, L- (2TMS)	A132002-101	101	86:2329 100:7134 101:1140 102:2329 103:1288 114:1288 117:1090 128:1239 129:842 130:1833 131:1338 132:1932 133:1932 142:842 143:545 146:1040 147:6887 148:1040 149:644 158:42608 159:6391 160:1932 161:297 170:644 218:7778 219:1784 220:743 232:1982 233:595 260:446	319193	-0.06	0.9	27	0.34	1.34	989	319000	142	8786	23	23	318856	319087	231	151	scan@2692	319000	100	0	scan@2692	319000	100	0	0	scan@2697	5	4593	8	1	1	319000	622.783	23	100	622.783	701	631	267	224	263	547	688
FALSE	FALSE	T_8942	M000017_A132002-101_METB_319193_TOF_Isoleucine, L- (2TMS)	A132002-101	101	86:2329 100:7134 101:1140 102:2329 103:1288 114:1288 117:1090 128:1239 129:842 130:1833 131:1338 132:1932 133:1932 142:842 143:545 146:1040 147:6887 148:1040 149:644 158:42608 159:6391 160:1932 161:297 170:644 218:7778 219:1784 220:743 232:1982 233:595 260:446	319193	-0.06	0.9	27	0.34	1.34	989	318940	115	5457	16	16	318847	319036	189	151	scan@2694	318940	100	0	scan@2694	318940	100	0	0	scan@2694	4	4590	0.666667	1	6	319003	235.767	16	100	700.312	NA	822	231	NA	NA	590	645
FALSE	FALSE	T_8942	M000017_A132002-101_METB_319193_TOF_Isoleucine, L- (2TMS)	A132002-101	101	86:2329 100:7134 101:1140 102:2329 103:1288 114:1288 117:1090 128:1239 129:842 130:1833 131:1338 132:1932 133:1932 142:842 143:545 146:1040 147:6887 148:1040 149:644 158:42608 159:6391 160:1932 161:297 170:644 218:7778 219:1784 220:743 232:1982 233:595 260:446	319193	-0.06	0.9	27	0.34	1.34	989	319021	116	5633	15	15	318961	319104	143	151	scan@2697	319021	100	0	scan@2697	319021	100	0	0	scan@2698	3	4590	0.666667	2	6	319003	158.021	15	100	531.467	661	574	NA	NA	NA	415	396
FALSE	FALSE	T_8942	M000017_A132002-101_METB_319193_TOF_Isoleucine, L- (2TMS)	A132002-101	101	86:2329 100:7134 101:1140 102:2329 103:1288 114:1288 117:1090 128:1239 129:842 130:1833 131:1338 132:1932 133:1932 142:842 143:545 146:1040 147:6887 148:1040 149:644 158:42608 159:6391 160:1932 161:297 170:644 218:7778 219:1784 220:743 232:1982 233:595 260:446	319193	-0.06	0.9	27	0.34	1.34	989	319038	85	1445	15	15	318968	319143	175	151	scan@2693	319038	100	0	scan@2693	319038	100	0	0	scan@2698	4	4590	0.666667	3	6	319003	151.135	15	100	478.333	599	473	NA	NA	210	365	454
FALSE	FALSE	T_8942	M000017_A132002-101_METB_319193_TOF_Isoleucine, L- (2TMS)	A132002-101	101	86:2329 100:7134 101:1140 102:2329 103:1288 114:1288 117:1090 128:1239 129:842 130:1833 131:1338 132:1932 133:1932 142:842 143:545 146:1040 147:6887 148:1040 149:644 158:42608 159:6391 160:1932 161:297 170:644 218:7778 219:1784 220:743 232:1982 233:595 260:446	319193	-0.06	0.9	27	0.34	1.34	989	318990	156	10021	9	9	318908	319036	128	151	scan@2691	318990	100	0	scan@2691	318990	100	0	0	scan@2699	2	4590	0.666667	4	6	319003	133.513	9	100	466	NA	NA	212	NA	NA	267	NA
FALSE	FALSE	T_8942	M000017_A132002-101_METB_319193_TOF_Isoleucine, L- (2TMS)	A132002-101	101	86:2329 100:7134 101:1140 102:2329 103:1288 114:1288 117:1090 128:1239 129:842 130:1833 131:1338 132:1932 133:1932 142:842 143:545 146:1040 147:6887 148:1040 149:644 158:42608 159:6391 160:1932 161:297 170:644 218:7778 219:1784 220:743 232:1982 233:595 260:446	319193	-0.06	0.9	27	0.34	1.34	989	319016	98	3107	12	12	318961	319045	84	151	scan@2697	319016	100	0	scan@2697	319016	100	0	0	scan@2697	3	4590	0.666667	5	6	319003	100	12	100	389.667	282	284	NA	NA	NA	308	274
FALSE	FALSE	T_8942	M000017_A132002-101_METB_319193_TOF_Isoleucine, L- (2TMS)	A132002-101	101	86:2329 100:7134 101:1140 102:2329 103:1288 114:1288 117:1090 128:1239 129:842 130:1833 131:1338 132:1932 133:1932 142:842 143:545 146:1040 147:6887 148:1040 149:644 158:42608 159:6391 160:1932 161:297 170:644 218:7778 219:1784 220:743 232:1982 233:595 260:446	319193	-0.06	0.9	27	0.34	1.34	989	318990	87	1787	13	13	318907	319041	134	151	scan@2694	318990	100	0	scan@2694	318990	100	0	0	scan@2695	2	4590	0.666667	6	6	319003	106.92	13	100	386.154	312	418	NA	NA	NA	315	239
FALSE	FALSE	T_8942	M000017_A132002-101_METB_319193_TOF_Isoleucine, L- (2TMS)	A132002-101	101	86:2329 100:7134 101:1140 102:2329 103:1288 114:1288 117:1090 128:1239 129:842 130:1833 131:1338 132:1932 133:1932 142:842 143:545 146:1040 147:6887 148:1040 149:644 158:42608 159:6391 160:1932 161:297 170:644 218:7778 219:1784 220:743 232:1982 233:595 260:446	319193	-0.06	0.9	27	0.34	1.34	989	319011	84	1267	16	16	318959	319084	125	151	scan@2693	319011	100	0	scan@2693	319011	100	0	0	scan@2696	4	4598	3	1	1	319011	576.688	16	100	576.688	577	557	NA	NA	NA	408	493
FALSE	FALSE	T_8942	M000017_A132002-101_METB_319193_TOF_Isoleucine, L- (2TMS)	A132002-101	101	86:2329 100:7134 101:1140 102:2329 103:1288 114:1288 117:1090 128:1239 129:842 130:1833 131:1338 132:1932 133:1932 142:842 143:545 146:1040 147:6887 148:1040 149:644 158:42608 159:6391 160:1932 161:297 170:644 218:7778 219:1784 220:743 232:1982 233:595 260:446	319193	-0.06	0.9	27	0.34	1.34	989	319019	110	4761	14	14	318965	319097	132	151	scan@2694	319019	100	0	scan@2694	319019	100	0	0	scan@2697	4	4594	2	1	1	319019	359.786	14	67	359.786	495	370	203	NA	NA	276	400
TRUE	FALSE	T_8942	M000017_A132002-101_METB_319193_TOF_Isoleucine, L- (2TMS)	A132002-101	101	86:2329 100:7134 101:1140 102:2329 103:1288 114:1288 117:1090 128:1239 129:842 130:1833 131:1338 132:1932 133:1932 142:842 143:545 146:1040 147:6887 148:1040 149:644 158:42608 159:6391 160:1932 161:297 170:644 218:7778 219:1784 220:743 232:1982 233:595 260:446	319193	-0.06	0.9	27	0.34	1.34	989	319036	129	7090	20	20	318958	319141	183	151	scan@2694	319036	100	0	scan@2694	319036	100	0	0	scan@2693	3	4597	3	1	1	319036	568.3	20	100	568.3	598	683	272	NA	215	544	502
FALSE	FALSE	T_8942	M000017_A132002-101_METB_319193_TOF_Isoleucine, L- (2TMS)	A132002-101	101	86:2329 100:7134 101:1140 102:2329 103:1288 114:1288 117:1090 128:1239 129:842 130:1833 131:1338 132:1932 133:1932 142:842 143:545 146:1040 147:6887 148:1040 149:644 158:42608 159:6391 160:1932 161:297 170:644 218:7778 219:1784 220:743 232:1982 233:595 260:446	319193	-0.06	0.9	27	0.34	1.34	989	319060	96	2871	13	13	318975	319143	168	151	scan@2697	319060	100	0	scan@2697	319060	100	0	0	scan@2698	4	5408	1	1	1	319060	386.538	13	100	386.538	542	373	NA	NA	NA	290	298
FALSE	FALSE	T_8948	M000031_A133001-101_METB_325180_TOF_Glycine (3TMS)	A133001-101	101	86:26937 87:2876 88:1403 100:15222 101:2876 102:1894 103:1263 115:701 116:1263 117:3578 119:982 130:2806 131:3227 132:912 133:10522 134:1403 135:701 144:912 147:22658 148:3507 149:1684 158:1403 160:982 172:491 174:54435 175:9470 176:4139 177:912 188:701 246:561 248:9470 249:2525 250:1193 276:3297 277:912 278:421	325180	-0.03	0.81	29	0.27	0.82	978	325046	118	5998	16	16	324991	325193	202	158	scan@2812	325046	100	0	scan@2812	325046	100	0	0	scan@2815	4	4903	8	1	1	325046	380.812	16	100	380.812	439	521	NA	NA	NA	267	404
TRUE	FALSE	T_8948	M000031_A133001-101_METB_325180_TOF_Glycine (3TMS)	A133001-101	101	86:26937 87:2876 88:1403 100:15222 101:2876 102:1894 103:1263 115:701 116:1263 117:3578 119:982 130:2806 131:3227 132:912 133:10522 134:1403 135:701 144:912 147:22658 148:3507 149:1684 158:1403 160:982 172:491 174:54435 175:9470 176:4139 177:912 188:701 246:561 248:9470 249:2525 250:1193 276:3297 277:912 278:421	325180	-0.03	0.81	29	0.27	0.82	978	325067	102	3763	25	25	324971	325193	222	158	scan@2815	325067	100	0	scan@2815	325067	100	0	0	scan@2815	5	4901	1	1	2	325068	296.739	25	100	1071.6	1984	1636	530	356	499	893	1549
FALSE	FALSE	T_8948	M000031_A133001-101_METB_325180_TOF_Glycine (3TMS)	A133001-101	101	86:26937 87:2876 88:1403 100:15222 101:2876 102:1894 103:1263 115:701 116:1263 117:3578 119:982 130:2806 131:3227 132:912 133:10522 134:1403 135:701 144:912 147:22658 148:3507 149:1684 158:1403 160:982 172:491 174:54435 175:9470 176:4139 177:912 188:701 246:561 248:9470 249:2525 250:1193 276:3297 277:912 278:421	325180	-0.03	0.81	29	0.27	0.82	978	325070	99	3226	14	14	324991	325193	202	158	scan@2812	325070	100	0	scan@2812	325070	100	0	0	scan@2815	4	4901	1	2	2	325068	100	14	100	485.429	714	580	NA	NA	224	296	579
TRUE	FALSE	T_8948	M000031_A133001-101_METB_325180_TOF_Glycine (3TMS)	A133001-101	101	86:26937 87:2876 88:1403 100:15222 101:2876 102:1894 103:1263 115:701 116:1263 117:3578 119:982 130:2806 131:3227 132:912 133:10522 134:1403 135:701 144:912 147:22658 148:3507 149:1684 158:1403 160:982 172:491 174:54435 175:9470 176:4139 177:912 188:701 246:561 248:9470 249:2525 250:1193 276:3297 277:912 278:421	325180	-0.03	0.81	29	0.27	0.82	978	325069	158	10288	25	25	324921	325193	272	158	scan@2815	325069	100	0	scan@2815	325069	100	0	0	scan@2816	8	4905	8	1	1	325069	897.08	25	100	897.08	1380	1400	504	414	432	771	1191
TRUE	FALSE	T_8948	M000031_A133001-101_METB_325180_TOF_Glycine (3TMS)	A133001-101	101	86:26937 87:2876 88:1403 100:15222 101:2876 102:1894 103:1263 115:701 116:1263 117:3578 119:982 130:2806 131:3227 132:912 133:10522 134:1403 135:701 144:912 147:22658 148:3507 149:1684 158:1403 160:982 172:491 174:54435 175:9470 176:4139 177:912 188:701 246:561 248:9470 249:2525 250:1193 276:3297 277:912 278:421	325180	-0.03	0.81	29	0.27	0.82	978	325075	131	7477	25	25	324993	325193	200	158	scan@2815	325075	100	0	scan@2815	325075	100	0	0	scan@2813	6	4897	0.9	1	10	325075	1343.69	25	100	2918.52	4474	5205	1585	1420	1632	2996	4318
TRUE	FALSE	T_8948	M000031_A133001-101_METB_325180_TOF_Glycine (3TMS)	A133001-101	101	86:26937 87:2876 88:1403 100:15222 101:2876 102:1894 103:1263 115:701 116:1263 117:3578 119:982 130:2806 131:3227 132:912 133:10522 134:1403 135:701 144:912 147:22658 148:3507 149:1684 158:1403 160:982 172:491 174:54435 175:9470 176:4139 177:912 188:701 246:561 248:9470 249:2525 250:1193 276:3297 277:912 278:421	325180	-0.03	0.81	29	0.27	0.82	978	325075	130	7293	25	25	324993	325193	200	158	scan@2815	325075	100	0	scan@2815	325075	100	0	0	scan@2813	6	4897	0.9	2	10	325075	1032.54	25	100	2259.4	3528	3558	1220	1035	1148	2079	3299
TRUE	FALSE	T_8948	M000031_A133001-101_METB_325180_TOF_Glycine (3TMS)	A133001-101	101	86:26937 87:2876 88:1403 100:15222 101:2876 102:1894 103:1263 115:701 116:1263 117:3578 119:982 130:2806 131:3227 132:912 133:10522 134:1403 135:701 144:912 147:22658 148:3507 149:1684 158:1403 160:982 172:491 174:54435 175:9470 176:4139 177:912 188:701 246:561 248:9470 249:2525 250:1193 276:3297 277:912 278:421	325180	-0.03	0.81	29	0.27	0.82	978	325093	117	5806	25	25	325017	325193	176	158	scan@2813	325093	100	0	scan@2813	325093	100	0	0	scan@2816	7	4897	0.9	3	10	325075	1002.68	25	100	2213.4	3651	3578	1235	950	1213	2172	3167
TRUE	FALSE	T_8948	M000031_A133001-101_METB_325180_TOF_Glycine (3TMS)	A133001-101	101	86:26937 87:2876 88:1403 100:15222 101:2876 102:1894 103:1263 115:701 116:1263 117:3578 119:982 130:2806 131:3227 132:912 133:10522 134:1403 135:701 144:912 147:22658 148:3507 149:1684 158:1403 160:982 172:491 174:54435 175:9470 176:4139 177:912 188:701 246:561 248:9470 249:2525 250:1193 276:3297 277:912 278:421	325180	-0.03	0.81	29	0.27	0.82	978	325047	134	7996	25	25	324973	325193	220	158	scan@2816	325047	100	0	scan@2816	325047	100	0	0	scan@2816	5	4897	0.9	4	10	325075	438.462	25	100	963.88	1497	1545	560	427	500	906	1411
TRUE	FALSE	T_8948	M000031_A133001-101_METB_325180_TOF_Glycine (3TMS)	A133001-101	101	86:26937 87:2876 88:1403 100:15222 101:2876 102:1894 103:1263 115:701 116:1263 117:3578 119:982 130:2806 131:3227 132:912 133:10522 134:1403 135:701 144:912 147:22658 148:3507 149:1684 158:1403 160:982 172:491 174:54435 175:9470 176:4139 177:912 188:701 246:561 248:9470 249:2525 250:1193 276:3297 277:912 278:421	325180	-0.03	0.81	29	0.27	0.82	978	325093	116	5635	25	25	324971	325193	222	158	scan@2815	325093	100	0	scan@2815	325093	100	0	0	scan@2816	6	4897	0.9	5	10	325075	297.518	25	100	676.84	1160	1138	376	268	331	660	936
TRUE	FALSE	T_8948	M000031_A133001-101_METB_325180_TOF_Glycine (3TMS)	A133001-101	101	86:26937 87:2876 88:1403 100:15222 101:2876 102:1894 103:1263 115:701 116:1263 117:3578 119:982 130:2806 131:3227 132:912 133:10522 134:1403 135:701 144:912 147:22658 148:3507 149:1684 158:1403 160:982 172:491 174:54435 175:9470 176:4139 177:912 188:701 246:561 248:9470 249:2525 250:1193 276:3297 277:912 278:421	325180	-0.03	0.81	29	0.27	0.82	978	325058	132	7661	24	24	324971	325193	222	158	scan@2815	325058	100	0	scan@2815	325058	100	0	0	scan@2815	4	4897	0.9	6	10	325075	283.493	24	100	640.542	964	1094	364	290	298	619	858
TRUE	FALSE	T_8948	M000031_A133001-101_METB_325180_TOF_Glycine (3TMS)	A133001-101	101	86:26937 87:2876 88:1403 100:15222 101:2876 102:1894 103:1263 115:701 116:1263 117:3578 119:982 130:2806 131:3227 132:912 133:10522 134:1403 135:701 144:912 147:22658 148:3507 149:1684 158:1403 160:982 172:491 174:54435 175:9470 176:4139 177:912 188:701 246:561 248:9470 249:2525 250:1193 276:3297 277:912 278:421	325180	-0.03	0.81	29	0.27	0.82	978	325072	119	6122	24	24	324971	325193	222	158	scan@2815	325072	100	0	scan@2815	325072	100	0	0	scan@2815	5	4897	0.9	7	10	325075	262.486	24	100	609.375	942	1014	360	231	299	568	822
TRUE	FALSE	T_8948	M000031_A133001-101_METB_325180_TOF_Glycine (3TMS)	A133001-101	101	86:26937 87:2876 88:1403 100:15222 101:2876 102:1894 103:1263 115:701 116:1263 117:3578 119:982 130:2806 131:3227 132:912 133:10522 134:1403 135:701 144:912 147:22658 148:3507 149:1684 158:1403 160:982 172:491 174:54435 175:9470 176:4139 177:912 188:701 246:561 248:9470 249:2525 250:1193 276:3297 277:912 278:421	325180	-0.03	0.81	29	0.27	0.82	978	325045	135	8124	23	23	324971	325193	222	158	scan@2815	325045	100	0	scan@2815	325045	100	0	0	scan@2815	6	4897	0.9	8	10	325075	211.926	23	100	494.783	787	732	297	213	270	429	672
FALSE	FALSE	T_8948	M000031_A133001-101_METB_325180_TOF_Glycine (3TMS)	A133001-101	101	86:26937 87:2876 88:1403 100:15222 101:2876 102:1894 103:1263 115:701 116:1263 117:3578 119:982 130:2806 131:3227 132:912 133:10522 134:1403 135:701 144:912 147:22658 148:3507 149:1684 158:1403 160:982 172:491 174:54435 175:9470 176:4139 177:912 188:701 246:561 248:9470 249:2525 250:1193 276:3297 277:912 278:421	325180	-0.03	0.81	29	0.27	0.82	978	325093	114	5314	13	13	324991	325193	202	158	scan@2812	325093	100	0	scan@2812	325093	100	0	0	scan@2813	3	4897	0.9	9	10	325075	126.421	13	100	406.077	480	492	NA	NA	NA	251	388
FALSE	FALSE	T_8948	M000031_A133001-101_METB_325180_TOF_Glycine (3TMS)	A133001-101	101	86:26937 87:2876 88:1403 100:15222 101:2876 102:1894 103:1263 115:701 116:1263 117:3578 119:982 130:2806 131:3227 132:912 133:10522 134:1403 135:701 144:912 147:22658 148:3507 149:1684 158:1403 160:982 172:491 174:54435 175:9470 176:4139 177:912 188:701 246:561 248:9470 249:2525 250:1193 276:3297 277:912 278:421	325180	-0.03	0.81	29	0.27	0.82	978	325194	159	10402	10	10	325092	325376	284	158	scan@2813	325194	100	0	scan@2813	325194	100	0	0	scan@2813	1	4897	0.9	10	10	325075	100	10	100	362.9	354	402	NA	NA	NA	NA	311
TRUE	TRUE	T_8948	M000031_A133001-101_METB_325180_TOF_Glycine (3TMS)	A133001-101	101	86:26937 87:2876 88:1403 100:15222 101:2876 102:1894 103:1263 115:701 116:1263 117:3578 119:982 130:2806 131:3227 132:912 133:10522 134:1403 135:701 144:912 147:22658 148:3507 149:1684 158:1403 160:982 172:491 174:54435 175:9470 176:4139 177:912 188:701 246:561 248:9470 249:2525 250:1193 276:3297 277:912 278:421	325180	-0.03	0.81	29	0.27	0.82	978	325093	174	11785	26	26	325017	325193	176	158	scan@2813	325093	100	0	scan@2813	325093	100	0	0	scan@2816	8	4899	0.631579	1	19	325082	39571.2	26	100	54435	78327	82087	29676	31880	30011	51990	77619
TRUE	FALSE	T_8948	M000031_A133001-101_METB_325180_TOF_Glycine (3TMS)	A133001-101	101	86:26937 87:2876 88:1403 100:15222 101:2876 102:1894 103:1263 115:701 116:1263 117:3578 119:982 130:2806 131:3227 132:912 133:10522 134:1403 135:701 144:912 147:22658 148:3507 149:1684 158:1403 160:982 172:491 174:54435 175:9470 176:4139 177:912 188:701 246:561 248:9470 249:2525 250:1193 276:3297 277:912 278:421	325180	-0.03	0.81	29	0.27	0.82	978	325068	175	11910	26	26	325017	325193	176	158	scan@2813	325068	100	0	scan@2813	325068	100	0	0	scan@2813	6	4899	0.631579	2	19	325082	7121.59	26	100	9929.81	14508	15370	5200	5577	5161	9454	14281
TRUE	TRUE	T_8948	M000031_A133001-101_METB_325180_TOF_Glycine (3TMS)	A133001-101	101	86:26937 87:2876 88:1403 100:15222 101:2876 102:1894 103:1263 115:701 116:1263 117:3578 119:982 130:2806 131:3227 132:912 133:10522 134:1403 135:701 144:912 147:22658 148:3507 149:1684 158:1403 160:982 172:491 174:54435 175:9470 176:4139 177:912 188:701 246:561 248:9470 249:2525 250:1193 276:3297 277:912 278:421	325180	-0.03	0.81	29	0.27	0.82	978	325094	248	17460	26	26	325022	325193	171	158	scan@2807	325094	100	0	scan@2807	325094	100	0	0	scan@2816	8	4899	0.631579	3	19	325082	5071.89	26	100	7066.77	10136	11121	3796	3963	3464	6620	10421
TRUE	FALSE	T_8948	M000031_A133001-101_METB_325180_TOF_Glycine (3TMS)	A133001-101	101	86:26937 87:2876 88:1403 100:15222 101:2876 102:1894 103:1263 115:701 116:1263 117:3578 119:982 130:2806 131:3227 132:912 133:10522 134:1403 135:701 144:912 147:22658 148:3507 149:1684 158:1403 160:982 172:491 174:54435 175:9470 176:4139 177:912 188:701 246:561 248:9470 249:2525 250:1193 276:3297 277:912 278:421	325180	-0.03	0.81	29	0.27	0.82	978	325046	176	12023	25	25	324971	325193	222	158	scan@2815	325046	100	0	scan@2815	325046	100	0	0	scan@2815	6	4899	0.631579	4	19	325082	2970.42	25	100	4396.36	6279	6725	2114	2266	2052	3904	6176
TRUE	FALSE	T_8948	M000031_A133001-101_METB_325180_TOF_Glycine (3TMS)	A133001-101	101	86:26937 87:2876 88:1403 100:15222 101:2876 102:1894 103:1263 115:701 116:1263 117:3578 119:982 130:2806 131:3227 132:912 133:10522 134:1403 135:701 144:912 147:22658 148:3507 149:1684 158:1403 160:982 172:491 174:54435 175:9470 176:4139 177:912 188:701 246:561 248:9470 249:2525 250:1193 276:3297 277:912 278:421	325180	-0.03	0.81	29	0.27	0.82	978	325073	249	17510	25	25	324993	325193	200	158	scan@2815	325073	100	0	scan@2815	325073	100	0	0	scan@2813	6	4899	0.631579	5	19	325082	1213.54	25	100	1816.12	2514	2839	903	908	806	1513	2597
TRUE	TRUE	T_8948	M000031_A133001-101_METB_325180_TOF_Glycine (3TMS)	A133001-101	101	86:26937 87:2876 88:1403 100:15222 101:2876 102:1894 103:1263 115:701 116:1263 117:3578 119:982 130:2806 131:3227 132:912 133:10522 134:1403 135:701 144:912 147:22658 148:3507 149:1684 158:1403 160:982 172:491 174:54435 175:9470 176:4139 177:912 188:701 246:561 248:9470 249:2525 250:1193 276:3297 277:912 278:421	325180	-0.03	0.81	29	0.27	0.82	978	325092	276	18744	25	25	325017	325193	176	158	scan@2813	325092	100	0	scan@2813	325092	100	0	0	scan@2816	7	4899	0.631579	6	19	325082	1146.74	25	100	1681.92	2199	2443	834	908	750	1493	2210
TRUE	FALSE	T_8948	M000031_A133001-101_METB_325180_TOF_Glycine (3TMS)	A133001-101	101	86:26937 87:2876 88:1403 100:15222 101:2876 102:1894 103:1263 115:701 116:1263 117:3578 119:982 130:2806 131:3227 132:912 133:10522 134:1403 135:701 144:912 147:22658 148:3507 149:1684 158:1403 160:982 172:491 174:54435 175:9470 176:4139 177:912 188:701 246:561 248:9470 249:2525 250:1193 276:3297 277:912 278:421	325180	-0.03	0.81	29	0.27	0.82	978	325047	250	17570	25	25	324991	325193	202	158	scan@2812	325047	100	0	scan@2812	325047	100	0	0	scan@2817	5	4899	0.631579	7	19	325082	560.892	25	100	828.04	1128	1268	445	425	379	685	1142
TRUE	FALSE	T_8948	M000031_A133001-101_METB_325180_TOF_Glycine (3TMS)	A133001-101	101	86:26937 87:2876 88:1403 100:15222 101:2876 102:1894 103:1263 115:701 116:1263 117:3578 119:982 130:2806 131:3227 132:912 133:10522 134:1403 135:701 144:912 147:22658 148:3507 149:1684 158:1403 160:982 172:491 174:54435 175:9470 176:4139 177:912 188:701 246:561 248:9470 249:2525 250:1193 276:3297 277:912 278:421	325180	-0.03	0.81	29	0.27	0.82	978	325046	177	12094	25	25	324971	325193	222	158	scan@2815	325046	100	0	scan@2815	325046	100	0	0	scan@2815	6	4899	0.631579	8	19	325082	558.117	25	100	825.4	1143	1279	427	429	409	725	1151
TRUE	FALSE	T_8948	M000031_A133001-101_METB_325180_TOF_Glycine (3TMS)	A133001-101	101	86:26937 87:2876 88:1403 100:15222 101:2876 102:1894 103:1263 115:701 116:1263 117:3578 119:982 130:2806 131:3227 132:912 133:10522 134:1403 135:701 144:912 147:22658 148:3507 149:1684 158:1403 160:982 172:491 174:54435 175:9470 176:4139 177:912 188:701 246:561 248:9470 249:2525 250:1193 276:3297 277:912 278:421	325180	-0.03	0.81	29	0.27	0.82	978	325158	172	11549	24	24	325042	325248	206	158	scan@2811	325158	100	0	scan@2811	325158	100	0	0	scan@2818	5	4899	0.631579	9	19	325082	313.275	24	100	468.625	677	701	252	235	233	373	650
TRUE	FALSE	T_8948	M000031_A133001-101_METB_325180_TOF_Glycine (3TMS)	A133001-101	101	86:26937 87:2876 88:1403 100:15222 101:2876 102:1894 103:1263 115:701 116:1263 117:3578 119:982 130:2806 131:3227 132:912 133:10522 134:1403 135:701 144:912 147:22658 148:3507 149:1684 158:1403 160:982 172:491 174:54435 175:9470 176:4139 177:912 188:701 246:561 248:9470 249:2525 250:1193 276:3297 277:912 278:421	325180	-0.03	0.81	29	0.27	0.82	978	325093	160	10507	24	24	324973	325193	220	158	scan@2816	325093	100	0	scan@2816	325093	100	0	0	scan@2816	8	4899	0.631579	10	19	325082	305.033	24	100	462.958	667	744	259	222	233	398	663
TRUE	FALSE	T_8948	M000031_A133001-101_METB_325180_TOF_Glycine (3TMS)	A133001-101	101	86:26937 87:2876 88:1403 100:15222 101:2876 102:1894 103:1263 115:701 116:1263 117:3578 119:982 130:2806 131:3227 132:912 133:10522 134:1403 135:701 144:912 147:22658 148:3507 149:1684 158:1403 160:982 172:491 174:54435 175:9470 176:4139 177:912 188:701 246:561 248:9470 249:2525 250:1193 276:3297 277:912 278:421	325180	-0.03	0.81	29	0.27	0.82	978	325092	188	12881	24	24	324997	325197	200	158	scan@2817	325092	100	0	scan@2817	325092	100	0	0	scan@2816	7	4899	0.631579	11	19	325082	301.503	24	100	457.5	664	708	248	222	240	380	645
TRUE	FALSE	T_8948	M000031_A133001-101_METB_325180_TOF_Glycine (3TMS)	A133001-101	101	86:26937 87:2876 88:1403 100:15222 101:2876 102:1894 103:1263 115:701 116:1263 117:3578 119:982 130:2806 131:3227 132:912 133:10522 134:1403 135:701 144:912 147:22658 148:3507 149:1684 158:1403 160:982 172:491 174:54435 175:9470 176:4139 177:912 188:701 246:561 248:9470 249:2525 250:1193 276:3297 277:912 278:421	325180	-0.03	0.81	29	0.27	0.82	978	325046	277	18776	23	23	324971	325193	222	158	scan@2815	325046	100	0	scan@2815	325046	100	0	0	scan@2817	5	4899	0.631579	12	19	325082	282.344	23	100	428.913	537	615	211	224	NA	349	522
TRUE	FALSE	T_8948	M000031_A133001-101_METB_325180_TOF_Glycine (3TMS)	A133001-101	101	86:26937 87:2876 88:1403 100:15222 101:2876 102:1894 103:1263 115:701 116:1263 117:3578 119:982 130:2806 131:3227 132:912 133:10522 134:1403 135:701 144:912 147:22658 148:3507 149:1684 158:1403 160:982 172:491 174:54435 175:9470 176:4139 177:912 188:701 246:561 248:9470 249:2525 250:1193 276:3297 277:912 278:421	325180	-0.03	0.81	29	0.27	0.82	978	325072	246	17329	23	23	324971	325193	222	158	scan@2815	325072	100	0	scan@2815	325072	100	0	0	scan@2816	6	4899	0.631579	13	19	325082	274.279	23	100	416.522	523	612	203	227	NA	355	544
FALSE	FALSE	T_8948	M000031_A133001-101_METB_325180_TOF_Glycine (3TMS)	A133001-101	101	86:26937 87:2876 88:1403 100:15222 101:2876 102:1894 103:1263 115:701 116:1263 117:3578 119:982 130:2806 131:3227 132:912 133:10522 134:1403 135:701 144:912 147:22658 148:3507 149:1684 158:1403 160:982 172:491 174:54435 175:9470 176:4139 177:912 188:701 246:561 248:9470 249:2525 250:1193 276:3297 277:912 278:421	325180	-0.03	0.81	29	0.27	0.82	978	325097	146	9349	8	8	325092	325193	101	158	scan@2813	325097	100	0	scan@2813	325097	100	0	0	scan@2816	3	4899	0.631579	14	19	325082	151.254	8	100	388.25	316	364	NA	NA	NA	NA	291
FALSE	FALSE	T_8948	M000031_A133001-101_METB_325180_TOF_Glycine (3TMS)	A133001-101	101	86:26937 87:2876 88:1403 100:15222 101:2876 102:1894 103:1263 115:701 116:1263 117:3578 119:982 130:2806 131:3227 132:912 133:10522 134:1403 135:701 144:912 147:22658 148:3507 149:1684 158:1403 160:982 172:491 174:54435 175:9470 176:4139 177:912 188:701 246:561 248:9470 249:2525 250:1193 276:3297 277:912 278:421	325180	-0.03	0.81	29	0.27	0.82	978	325082	204	14223	10	10	325017	325193	176	158	scan@2812	325082	100	0	scan@2812	325082	100	0	0	scan@2814	2	4899	0.631579	15	19	325082	153.059	10	100	360.4	301	419	NA	NA	NA	NA	336
TRUE	FALSE	T_8948	M000031_A133001-101_METB_325180_TOF_Glycine (3TMS)	A133001-101	101	86:26937 87:2876 88:1403 100:15222 101:2876 102:1894 103:1263 115:701 116:1263 117:3578 119:982 130:2806 131:3227 132:912 133:10522 134:1403 135:701 144:912 147:22658 148:3507 149:1684 158:1403 160:982 172:491 174:54435 175:9470 176:4139 177:912 188:701 246:561 248:9470 249:2525 250:1193 276:3297 277:912 278:421	325180	-0.03	0.81	29	0.27	0.82	978	325023	278	18827	9	9	324993	325193	200	158	scan@2815	325023	100	0	scan@2815	325023	100	0	0	scan@2815	2	4899	0.631579	16	19	325082	126.815	9	100	311	257	293	NA	NA	NA	NA	255
FALSE	FALSE	T_8948	M000031_A133001-101_METB_325180_TOF_Glycine (3TMS)	A133001-101	101	86:26937 87:2876 88:1403 100:15222 101:2876 102:1894 103:1263 115:701 116:1263 117:3578 119:982 130:2806 131:3227 132:912 133:10522 134:1403 135:701 144:912 147:22658 148:3507 149:1684 158:1403 160:982 172:491 174:54435 175:9470 176:4139 177:912 188:701 246:561 248:9470 249:2525 250:1193 276:3297 277:912 278:421	325180	-0.03	0.81	29	0.27	0.82	978	325095	202	14008	7	7	324993	325193	200	158	scan@2815	325095	100	0	scan@2815	325095	100	0	0	scan@2816	2	4899	0.631579	17	19	325082	115.948	7	100	301.286	255	281	NA	NA	NA	NA	261
FALSE	FALSE	T_8948	M000031_A133001-101_METB_325180_TOF_Glycine (3TMS)	A133001-101	101	86:26937 87:2876 88:1403 100:15222 101:2876 102:1894 103:1263 115:701 116:1263 117:3578 119:982 130:2806 131:3227 132:912 133:10522 134:1403 135:701 144:912 147:22658 148:3507 149:1684 158:1403 160:982 172:491 174:54435 175:9470 176:4139 177:912 188:701 246:561 248:9470 249:2525 250:1193 276:3297 277:912 278:421	325180	-0.03	0.81	29	0.27	0.82	978	325193	173	11655	7	7	325092	325248	156	158	scan@2813	325193	100	0	scan@2813	325193	100	0	0	scan@2813	1	4899	0.631579	18	19	325082	111.971	7	100	291	222	272	NA	NA	NA	NA	225
FALSE	FALSE	T_8948	M000031_A133001-101_METB_325180_TOF_Glycine (3TMS)	A133001-101	101	86:26937 87:2876 88:1403 100:15222 101:2876 102:1894 103:1263 115:701 116:1263 117:3578 119:982 130:2806 131:3227 132:912 133:10522 134:1403 135:701 144:912 147:22658 148:3507 149:1684 158:1403 160:982 172:491 174:54435 175:9470 176:4139 177:912 188:701 246:561 248:9470 249:2525 250:1193 276:3297 277:912 278:421	325180	-0.03	0.81	29	0.27	0.82	978	325032	251	17617	6	6	324947	325092	145	158	scan@2816	325032	100	0	scan@2816	325032	100	0	0	scan@2815	2	4899	0.631579	19	19	325082	100	6	100	274.5	205	232	NA	NA	NA	NA	217
TRUE	FALSE	T_8948	M000031_A133001-101_METB_325180_TOF_Glycine (3TMS)	A133001-101	101	86:26937 87:2876 88:1403 100:15222 101:2876 102:1894 103:1263 115:701 116:1263 117:3578 119:982 130:2806 131:3227 132:912 133:10522 134:1403 135:701 144:912 147:22658 148:3507 149:1684 158:1403 160:982 172:491 174:54435 175:9470 176:4139 177:912 188:701 246:561 248:9470 249:2525 250:1193 276:3297 277:912 278:421	325180	-0.03	0.81	29	0.27	0.82	978	325084	133	7806	26	26	325017	325193	176	158	scan@2813	325084	100	0	scan@2813	325084	100	0	0	scan@2816	8	4898	5	1	2	325088	1866.08	26	100	7929.31	12497	12965	4653	3978	4583	8174	11998
TRUE	FALSE	T_8948	M000031_A133001-101_METB_325180_TOF_Glycine (3TMS)	A133001-101	101	86:26937 87:2876 88:1403 100:15222 101:2876 102:1894 103:1263 115:701 116:1263 117:3578 119:982 130:2806 131:3227 132:912 133:10522 134:1403 135:701 144:912 147:22658 148:3507 149:1684 158:1403 160:982 172:491 174:54435 175:9470 176:4139 177:912 188:701 246:561 248:9470 249:2525 250:1193 276:3297 277:912 278:421	325180	-0.03	0.81	29	0.27	0.82	978	325092	144	9092	22	22	324997	325193	196	158	scan@2817	325092	100	0	scan@2817	325092	100	0	0	scan@2813	5	4898	5	2	2	325088	100	22	100	471.273	674	675	253	220	NA	397	607
FALSE	FALSE	T_8948	M000031_A133001-101_METB_325180_TOF_Glycine (3TMS)	A133001-101	101	86:26937 87:2876 88:1403 100:15222 101:2876 102:1894 103:1263 115:701 116:1263 117:3578 119:982 130:2806 131:3227 132:912 133:10522 134:1403 135:701 144:912 147:22658 148:3507 149:1684 158:1403 160:982 172:491 174:54435 175:9470 176:4139 177:912 188:701 246:561 248:9470 249:2525 250:1193 276:3297 277:912 278:421	325180	-0.03	0.81	29	0.27	0.82	978	325092	105	4255	9	9	324993	325193	200	158	scan@2815	325092	100	0	scan@2815	325092	100	0	0	scan@2813	3	5924	1	1	1	325092	313.556	9	100	313.556	236	228	NA	NA	NA	209	232
TRUE	TRUE	T_8948	M000031_A133001-101_METB_325180_TOF_Glycine (3TMS)	A133001-101	101	86:26937 87:2876 88:1403 100:15222 101:2876 102:1894 103:1263 115:701 116:1263 117:3578 119:982 130:2806 131:3227 132:912 133:10522 134:1403 135:701 144:912 147:22658 148:3507 149:1684 158:1403 160:982 172:491 174:54435 175:9470 176:4139 177:912 188:701 246:561 248:9470 249:2525 250:1193 276:3297 277:912 278:421	325180	-0.03	0.81	29	0.27	0.82	978	325093	100	3407	26	26	325017	325193	176	158	scan@2813	325093	100	0	scan@2813	325093	100	0	0	scan@2816	8	4900	8	1	1	325093	12193.3	26	100	12193.3	20771	18335	6529	5934	7238	12485	17956
TRUE	TRUE	T_8948	M000031_A133001-101_METB_325180_TOF_Glycine (3TMS)	A133001-101	101	86:26937 87:2876 88:1403 100:15222 101:2876 102:1894 103:1263 115:701 116:1263 117:3578 119:982 130:2806 131:3227 132:912 133:10522 134:1403 135:701 144:912 147:22658 148:3507 149:1684 158:1403 160:982 172:491 174:54435 175:9470 176:4139 177:912 188:701 246:561 248:9470 249:2525 250:1193 276:3297 277:912 278:421	325180	-0.03	0.81	29	0.27	0.82	978	325093	86	1648	26	26	325017	325193	176	158	scan@2813	325093	100	0	scan@2813	325093	100	0	0	scan@2816	8	4904	5	1	1	325093	23083.8	26	100	23083.8	40132	35061	11274	11994	14376	23836	34743
TRUE	FALSE	T_8948	M000031_A133001-101_METB_325180_TOF_Glycine (3TMS)	A133001-101	101	86:26937 87:2876 88:1403 100:15222 101:2876 102:1894 103:1263 115:701 116:1263 117:3578 119:982 130:2806 131:3227 132:912 133:10522 134:1403 135:701 144:912 147:22658 148:3507 149:1684 158:1403 160:982 172:491 174:54435 175:9470 176:4139 177:912 188:701 246:561 248:9470 249:2525 250:1193 276:3297 277:912 278:421	325180	-0.03	0.81	29	0.27	0.82	978	325093	103	3912	23	23	324971	325193	222	158	scan@2815	325093	100	0	scan@2815	325093	100	0	0	scan@2813	6	5775	1	1	1	325093	792.609	23	100	792.609	1291	1584	465	NA	297	828	1142
FALSE	FALSE	T_8948	M000031_A133001-101_METB_325180_TOF_Glycine (3TMS)	A133001-101	101	86:26937 87:2876 88:1403 100:15222 101:2876 102:1894 103:1263 115:701 116:1263 117:3578 119:982 130:2806 131:3227 132:912 133:10522 134:1403 135:701 144:912 147:22658 148:3507 149:1684 158:1403 160:982 172:491 174:54435 175:9470 176:4139 177:912 188:701 246:561 248:9470 249:2525 250:1193 276:3297 277:912 278:421	325180	-0.03	0.81	29	0.27	0.82	978	325157	113	5146	14	14	325042	325374	332	158	scan@2811	325157	100	0	scan@2811	325157	100	0	0	scan@2815	6	4902	8	1	1	325157	429.714	14	100	429.714	NA	691	266	NA	236	332	607
FALSE	FALSE	T_8948	M000031_A133001-101_METB_325180_TOF_Glycine (3TMS)	A133001-101	101	86:26937 87:2876 88:1403 100:15222 101:2876 102:1894 103:1263 115:701 116:1263 117:3578 119:982 130:2806 131:3227 132:912 133:10522 134:1403 135:701 144:912 147:22658 148:3507 149:1684 158:1403 160:982 172:491 174:54435 175:9470 176:4139 177:912 188:701 246:561 248:9470 249:2525 250:1193 276:3297 277:912 278:421	325180	-0.03	0.81	29	0.27	0.82	978	325219	89	2096	14	14	325092	325321	229	158	scan@2807	325219	100	0	scan@2807	325219	100	0	0	scan@2815	3	5116	1	1	1	325219	598.429	14	100	598.429	1313	688	418	NA	233	NA	607
FALSE	FALSE	T_8953	M000073_A135003-101_METB_345050_TOF_Glyceric acid, DL- (3TMS)	A135003-101	101	85:275 87:194 88:113 89:581 101:1114 102:3698 103:3843 104:484 105:275 115:307 116:388 117:2309 118:242 119:388 130:1163 131:953 133:4344 134:646 135:484 143:97 147:9220 148:1469 149:888 163:113 175:388 177:226 189:5587 190:1114 191:581 192:97 204:145 205:1130 206:210 207:145 217:371 218:65 219:129 221:194 292:1776 293:501 294:242 307:371 308:97	345050	-0.18	0.72	31	0.31	1.13	973	344132	144	9093	24	24	344087	344193	106	177	scan@3192	344132	100	0	scan@3192	344132	100	0	0	scan@3191	7	6961	0.666667	1	3	344132	873.64	24	100	2898.25	4029	2273	818	1496	1568	2452	3888
FALSE	FALSE	T_8953	M000073_A135003-101_METB_345050_TOF_Glyceric acid, DL- (3TMS)	A135003-101	101	85:275 87:194 88:113 89:581 101:1114 102:3698 103:3843 104:484 105:275 115:307 116:388 117:2309 118:242 119:388 130:1163 131:953 133:4344 134:646 135:484 143:97 147:9220 148:1469 149:888 163:113 175:388 177:226 189:5587 190:1114 191:581 192:97 204:145 205:1130 206:210 207:145 217:371 218:65 219:129 221:194 292:1776 293:501 294:242 307:371 308:97	345050	-0.18	0.72	31	0.31	1.13	973	344130	145	9210	16	16	344101	344193	92	177	scan@3191	344130	100	0	scan@3191	344130	100	0	0	scan@3191	6	6961	0.666667	2	3	344132	100	16	100	428.062	465	253	NA	NA	NA	257	462
TRUE	FALSE	T_8953	M000073_A135003-101_METB_345050_TOF_Glyceric acid, DL- (3TMS)	A135003-101	101	85:275 87:194 88:113 89:581 101:1114 102:3698 103:3843 104:484 105:275 115:307 116:388 117:2309 118:242 119:388 130:1163 131:953 133:4344 134:646 135:484 143:97 147:9220 148:1469 149:888 163:113 175:388 177:226 189:5587 190:1114 191:581 192:97 204:145 205:1130 206:210 207:145 217:371 218:65 219:129 221:194 292:1776 293:501 294:242 307:371 308:97	345050	-0.18	0.72	31	0.31	1.13	973	344226	221	15756	20	20	344110	344320	210	177	scan@3193	344226	100	0	scan@3193	344226	100	0	0	scan@3194	5	6961	0.666667	3	3	344132	108.201	20	100	391.9	462	311	NA	224	230	271	471
FALSE	FALSE	T_8953	M000073_A135003-101_METB_345050_TOF_Glyceric acid, DL- (3TMS)	A135003-101	101	85:275 87:194 88:113 89:581 101:1114 102:3698 103:3843 104:484 105:275 115:307 116:388 117:2309 118:242 119:388 130:1163 131:953 133:4344 134:646 135:484 143:97 147:9220 148:1469 149:888 163:113 175:388 177:226 189:5587 190:1114 191:581 192:97 204:145 205:1130 206:210 207:145 217:371 218:65 219:129 221:194 292:1776 293:501 294:242 307:371 308:97	345050	-0.18	0.72	31	0.31	1.13	973	344308	100	3410	9	9	344177	344472	295	177	scan@3192	344308	100	0	scan@3192	344308	100	0	0	scan@3195	2	5537	1	1	1	344308	314.778	9	67	314.778	272	NA	NA	NA	NA	NA	279
TRUE	FALSE	T_8953	M000073_A135003-101_METB_345050_TOF_Glyceric acid, DL- (3TMS)	A135003-101	101	85:275 87:194 88:113 89:581 101:1114 102:3698 103:3843 104:484 105:275 115:307 116:388 117:2309 118:242 119:388 130:1163 131:953 133:4344 134:646 135:484 143:97 147:9220 148:1469 149:888 163:113 175:388 177:226 189:5587 190:1114 191:581 192:97 204:145 205:1130 206:210 207:145 217:371 218:65 219:129 221:194 292:1776 293:501 294:242 307:371 308:97	345050	-0.18	0.72	31	0.31	1.13	973	344393	89	2099	25	25	344246	344611	365	177	scan@3196	344393	100	0	scan@3196	344393	100	0	0	scan@3196	8	5119	1	1	2	344336	256.412	25	100	683.04	1381	560	266	358	592	482	1124
TRUE	FALSE	T_8953	M000073_A135003-101_METB_345050_TOF_Glyceric acid, DL- (3TMS)	A135003-101	101	85:275 87:194 88:113 89:581 101:1114 102:3698 103:3843 104:484 105:275 115:307 116:388 117:2309 118:242 119:388 130:1163 131:953 133:4344 134:646 135:484 143:97 147:9220 148:1469 149:888 163:113 175:388 177:226 189:5587 190:1114 191:581 192:97 204:145 205:1130 206:210 207:145 217:371 218:65 219:129 221:194 292:1776 293:501 294:242 307:371 308:97	345050	-0.18	0.72	31	0.31	1.13	973	344278	177	12096	16	16	344119	344428	309	177	scan@3194	344278	100	0	scan@3194	344278	100	0	0	scan@3195	3	5119	1	2	2	344336	100	16	83	324.688	379	218	NA	NA	220	204	403
TRUE	FALSE	T_8953	M000073_A135003-101_METB_345050_TOF_Glyceric acid, DL- (3TMS)	A135003-101	101	85:275 87:194 88:113 89:581 101:1114 102:3698 103:3843 104:484 105:275 115:307 116:388 117:2309 118:242 119:388 130:1163 131:953 133:4344 134:646 135:484 143:97 147:9220 148:1469 149:888 163:113 175:388 177:226 189:5587 190:1114 191:581 192:97 204:145 205:1130 206:210 207:145 217:371 218:65 219:129 221:194 292:1776 293:501 294:242 307:371 308:97	345050	-0.18	0.72	31	0.31	1.13	973	344338	219	15549	7	7	344186	344402	216	177	scan@3194	344338	100	0	scan@3194	344338	100	0	0	scan@3197	3	7989	1	1	1	344338	273.714	7	50	273.714	240	NA	NA	NA	NA	NA	216
FALSE	FALSE	T_8953	M000073_A135003-101_METB_345050_TOF_Glyceric acid, DL- (3TMS)	A135003-101	101	85:275 87:194 88:113 89:581 101:1114 102:3698 103:3843 104:484 105:275 115:307 116:388 117:2309 118:242 119:388 130:1163 131:953 133:4344 134:646 135:484 143:97 147:9220 148:1469 149:888 163:113 175:388 177:226 189:5587 190:1114 191:581 192:97 204:145 205:1130 206:210 207:145 217:371 218:65 219:129 221:194 292:1776 293:501 294:242 307:371 308:97	345050	-0.18	0.72	31	0.31	1.13	973	344396	129	7093	12	12	344308	344472	164	177	scan@3193	344396	100	0	scan@3193	344396	100	0	0	scan@3199	4	6531	1	1	1	344396	412.333	12	100	412.333	286	NA	NA	NA	NA	NA	344
FALSE	FALSE	T_8953	M000073_A135003-101_METB_345050_TOF_Glyceric acid, DL- (3TMS)	A135003-101	101	85:275 87:194 88:113 89:581 101:1114 102:3698 103:3843 104:484 105:275 115:307 116:388 117:2309 118:242 119:388 130:1163 131:953 133:4344 134:646 135:484 143:97 147:9220 148:1469 149:888 163:113 175:388 177:226 189:5587 190:1114 191:581 192:97 204:145 205:1130 206:210 207:145 217:371 218:65 219:129 221:194 292:1776 293:501 294:242 307:371 308:97	345050	-0.18	0.72	31	0.31	1.13	973	344398	99	3230	6	6	344357	344472	115	177	scan@3198	344398	100	0	scan@3198	344398	100	0	0	scan@3198	3	5481	1	1	1	344398	263.667	6	33	263.667	299	NA	NA	NA	NA	NA	284
FALSE	FALSE	T_8953	M000073_A135003-101_METB_345050_TOF_Glyceric acid, DL- (3TMS)	A135003-101	101	85:275 87:194 88:113 89:581 101:1114 102:3698 103:3843 104:484 105:275 115:307 116:388 117:2309 118:242 119:388 130:1163 131:953 133:4344 134:646 135:484 143:97 147:9220 148:1469 149:888 163:113 175:388 177:226 189:5587 190:1114 191:581 192:97 204:145 205:1130 206:210 207:145 217:371 218:65 219:129 221:194 292:1776 293:501 294:242 307:371 308:97	345050	-0.18	0.72	31	0.31	1.13	973	344399	150	9460	6	6	344357	344488	131	177	scan@3198	344399	100	0	scan@3198	344399	100	0	0	scan@3198	2	7016	1	1	1	344399	257.667	6	33	257.667	261	NA	NA	NA	NA	NA	227
TRUE	FALSE	T_8953	M000073_A135003-101_METB_345050_TOF_Glyceric acid, DL- (3TMS)	A135003-101	101	85:275 87:194 88:113 89:581 101:1114 102:3698 103:3843 104:484 105:275 115:307 116:388 117:2309 118:242 119:388 130:1163 131:953 133:4344 134:646 135:484 143:97 147:9220 148:1469 149:888 163:113 175:388 177:226 189:5587 190:1114 191:581 192:97 204:145 205:1130 206:210 207:145 217:371 218:65 219:129 221:194 292:1776 293:501 294:242 307:371 308:97	345050	-0.18	0.72	31	0.31	1.13	973	344406	85	1450	22	22	344322	344519	197	177	scan@3198	344406	100	0	scan@3198	344406	100	0	0	scan@3198	6	4771	1	1	1	344406	575.136	22	100	575.136	1295	563	217	272	592	422	938
TRUE	FALSE	T_8953	M000073_A135003-101_METB_345050_TOF_Glyceric acid, DL- (3TMS)	A135003-101	101	85:275 87:194 88:113 89:581 101:1114 102:3698 103:3843 104:484 105:275 115:307 116:388 117:2309 118:242 119:388 130:1163 131:953 133:4344 134:646 135:484 143:97 147:9220 148:1469 149:888 163:113 175:388 177:226 189:5587 190:1114 191:581 192:97 204:145 205:1130 206:210 207:145 217:371 218:65 219:129 221:194 292:1776 293:501 294:242 307:371 308:97	345050	-0.18	0.72	31	0.31	1.13	973	344433	118	6000	7	7	344393	344510	117	177	scan@3195	344433	100	0	scan@3195	344433	100	0	0	scan@3198	2	6338	1	1	1	344433	263.143	7	100	263.143	248	NA	NA	NA	NA	NA	264
TRUE	FALSE	T_8953	M000073_A135003-101_METB_345050_TOF_Glyceric acid, DL- (3TMS)	A135003-101	101	85:275 87:194 88:113 89:581 101:1114 102:3698 103:3843 104:484 105:275 115:307 116:388 117:2309 118:242 119:388 130:1163 131:953 133:4344 134:646 135:484 143:97 147:9220 148:1469 149:888 163:113 175:388 177:226 189:5587 190:1114 191:581 192:97 204:145 205:1130 206:210 207:145 217:371 218:65 219:129 221:194 292:1776 293:501 294:242 307:371 308:97	345050	-0.18	0.72	31	0.31	1.13	973	344440	119	6124	16	16	344338	344513	175	177	scan@3197	344440	100	0	scan@3197	344440	100	0	0	scan@3197	4	5646	3	1	1	344440	349.5	16	100	349.5	494	230	NA	NA	241	NA	493
TRUE	FALSE	T_8953	M000073_A135003-101_METB_345050_TOF_Glyceric acid, DL- (3TMS)	A135003-101	101	85:275 87:194 88:113 89:581 101:1114 102:3698 103:3843 104:484 105:275 115:307 116:388 117:2309 118:242 119:388 130:1163 131:953 133:4344 134:646 135:484 143:97 147:9220 148:1469 149:888 163:113 175:388 177:226 189:5587 190:1114 191:581 192:97 204:145 205:1130 206:210 207:145 217:371 218:65 219:129 221:194 292:1776 293:501 294:242 307:371 308:97	345050	-0.18	0.72	31	0.31	1.13	973	344460	191	13210	25	25	344352	344519	167	177	scan@3195	344460	100	0	scan@3195	344460	100	0	0	scan@3198	7	5642	2	1	2	344469	309.598	25	100	479.4	754	424	231	324	357	211	800
TRUE	FALSE	T_8953	M000073_A135003-101_METB_345050_TOF_Glyceric acid, DL- (3TMS)	A135003-101	101	85:275 87:194 88:113 89:581 101:1114 102:3698 103:3843 104:484 105:275 115:307 116:388 117:2309 118:242 119:388 130:1163 131:953 133:4344 134:646 135:484 143:97 147:9220 148:1469 149:888 163:113 175:388 177:226 189:5587 190:1114 191:581 192:97 204:145 205:1130 206:210 207:145 217:371 218:65 219:129 221:194 292:1776 293:501 294:242 307:371 308:97	345050	-0.18	0.72	31	0.31	1.13	973	344478	206	14529	7	7	344433	344516	83	177	scan@3200	344478	100	0	scan@3200	344478	100	0	0	scan@3200	2	5642	2	2	2	344469	100	7	50	248.429	236	NA	NA	NA	NA	NA	255
TRUE	FALSE	T_8953	M000073_A135003-101_METB_345050_TOF_Glyceric acid, DL- (3TMS)	A135003-101	101	85:275 87:194 88:113 89:581 101:1114 102:3698 103:3843 104:484 105:275 115:307 116:388 117:2309 118:242 119:388 130:1163 131:953 133:4344 134:646 135:484 143:97 147:9220 148:1469 149:888 163:113 175:388 177:226 189:5587 190:1114 191:581 192:97 204:145 205:1130 206:210 207:145 217:371 218:65 219:129 221:194 292:1776 293:501 294:242 307:371 308:97	345050	-0.18	0.72	31	0.31	1.13	973	344472	115	5461	17	17	344380	344579	199	177	scan@3196	344472	100	0	scan@3196	344472	100	0	0	scan@3200	5	5644	2	1	1	344472	381.824	17	100	381.824	558	210	NA	NA	287	NA	524
TRUE	FALSE	T_8953	M000073_A135003-101_METB_345050_TOF_Glyceric acid, DL- (3TMS)	A135003-101	101	85:275 87:194 88:113 89:581 101:1114 102:3698 103:3843 104:484 105:275 115:307 116:388 117:2309 118:242 119:388 130:1163 131:953 133:4344 134:646 135:484 143:97 147:9220 148:1469 149:888 163:113 175:388 177:226 189:5587 190:1114 191:581 192:97 204:145 205:1130 206:210 207:145 217:371 218:65 219:129 221:194 292:1776 293:501 294:242 307:371 308:97	345050	-0.18	0.72	31	0.31	1.13	973	344472	105	4257	9	9	344357	344579	222	177	scan@3198	344472	100	0	scan@3198	344472	100	0	0	scan@3198	2	5645	2	1	1	344472	287.889	9	100	287.889	294	NA	NA	NA	NA	NA	258
TRUE	TRUE	T_8953	M000073_A135003-101_METB_345050_TOF_Glyceric acid, DL- (3TMS)	A135003-101	101	85:275 87:194 88:113 89:581 101:1114 102:3698 103:3843 104:484 105:275 115:307 116:388 117:2309 118:242 119:388 130:1163 131:953 133:4344 134:646 135:484 143:97 147:9220 148:1469 149:888 163:113 175:388 177:226 189:5587 190:1114 191:581 192:97 204:145 205:1130 206:210 207:145 217:371 218:65 219:129 221:194 292:1776 293:501 294:242 307:371 308:97	345050	-0.18	0.72	31	0.31	1.13	973	344510	189	12964	25	25	344414	344611	197	177	scan@3199	344510	100	0	scan@3199	344510	100	0	0	scan@3200	7	5641	0.315789	1	19	344478	3317.92	25	100	5587.24	8531	5536	2527	4132	4563	2865	9021
TRUE	TRUE	T_8953	M000073_A135003-101_METB_345050_TOF_Glyceric acid, DL- (3TMS)	A135003-101	101	85:275 87:194 88:113 89:581 101:1114 102:3698 103:3843 104:484 105:275 115:307 116:388 117:2309 118:242 119:388 130:1163 131:953 133:4344 134:646 135:484 143:97 147:9220 148:1469 149:888 163:113 175:388 177:226 189:5587 190:1114 191:581 192:97 204:145 205:1130 206:210 207:145 217:371 218:65 219:129 221:194 292:1776 293:501 294:242 307:371 308:97	345050	-0.18	0.72	31	0.31	1.13	973	344474	133	7808	25	25	344409	344611	202	177	scan@3196	344474	100	0	scan@3196	344474	100	0	0	scan@3200	7	5641	0.315789	2	19	344478	2493.76	25	100	4203.28	7027	3572	1794	2701	3674	2413	7154
TRUE	FALSE	T_8953	M000073_A135003-101_METB_345050_TOF_Glyceric acid, DL- (3TMS)	A135003-101	101	85:275 87:194 88:113 89:581 101:1114 102:3698 103:3843 104:484 105:275 115:307 116:388 117:2309 118:242 119:388 130:1163 131:953 133:4344 134:646 135:484 143:97 147:9220 148:1469 149:888 163:113 175:388 177:226 189:5587 190:1114 191:581 192:97 204:145 205:1130 206:210 207:145 217:371 218:65 219:129 221:194 292:1776 293:501 294:242 307:371 308:97	345050	-0.18	0.72	31	0.31	1.13	973	344474	103	3914	25	25	344414	344611	197	177	scan@3199	344474	100	0	scan@3199	344474	100	0	0	scan@3200	7	5641	0.315789	3	19	344478	2361.73	25	100	3995.84	7041	3785	1687	2460	3486	2206	6005
TRUE	FALSE	T_8953	M000073_A135003-101_METB_345050_TOF_Glyceric acid, DL- (3TMS)	A135003-101	101	85:275 87:194 88:113 89:581 101:1114 102:3698 103:3843 104:484 105:275 115:307 116:388 117:2309 118:242 119:388 130:1163 131:953 133:4344 134:646 135:484 143:97 147:9220 148:1469 149:888 163:113 175:388 177:226 189:5587 190:1114 191:581 192:97 204:145 205:1130 206:210 207:145 217:371 218:65 219:129 221:194 292:1776 293:501 294:242 307:371 308:97	345050	-0.18	0.72	31	0.31	1.13	973	344510	102	3765	25	25	344414	344611	197	177	scan@3199	344510	100	0	scan@3199	344510	100	0	0	scan@3200	7	5641	0.315789	4	19	344478	1967.61	25	100	3350.56	5959	3116	1384	2073	3008	1852	5409
TRUE	FALSE	T_8953	M000073_A135003-101_METB_345050_TOF_Glyceric acid, DL- (3TMS)	A135003-101	101	85:275 87:194 88:113 89:581 101:1114 102:3698 103:3843 104:484 105:275 115:307 116:388 117:2309 118:242 119:388 130:1163 131:953 133:4344 134:646 135:484 143:97 147:9220 148:1469 149:888 163:113 175:388 177:226 189:5587 190:1114 191:581 192:97 204:145 205:1130 206:210 207:145 217:371 218:65 219:129 221:194 292:1776 293:501 294:242 307:371 308:97	345050	-0.18	0.72	31	0.31	1.13	973	344478	117	5808	25	25	344352	344611	259	177	scan@3195	344478	100	0	scan@3195	344478	100	0	0	scan@3200	7	5641	0.315789	5	19	344478	1290.18	25	100	2199	3876	1986	950	1407	1952	1213	3682
TRUE	TRUE	T_8953	M000073_A135003-101_METB_345050_TOF_Glyceric acid, DL- (3TMS)	A135003-101	101	85:275 87:194 88:113 89:581 101:1114 102:3698 103:3843 104:484 105:275 115:307 116:388 117:2309 118:242 119:388 130:1163 131:953 133:4344 134:646 135:484 143:97 147:9220 148:1469 149:888 163:113 175:388 177:226 189:5587 190:1114 191:581 192:97 204:145 205:1130 206:210 207:145 217:371 218:65 219:129 221:194 292:1776 293:501 294:242 307:371 308:97	345050	-0.18	0.72	31	0.31	1.13	973	344478	292	19282	25	25	344414	344611	197	177	scan@3199	344478	100	0	scan@3199	344478	100	0	0	scan@3200	7	5641	0.315789	6	19	344478	858.658	25	100	1454.16	2065	1579	719	1079	1082	725	2136
TRUE	FALSE	T_8953	M000073_A135003-101_METB_345050_TOF_Glyceric acid, DL- (3TMS)	A135003-101	101	85:275 87:194 88:113 89:581 101:1114 102:3698 103:3843 104:484 105:275 115:307 116:388 117:2309 118:242 119:388 130:1163 131:953 133:4344 134:646 135:484 143:97 147:9220 148:1469 149:888 163:113 175:388 177:226 189:5587 190:1114 191:581 192:97 204:145 205:1130 206:210 207:145 217:371 218:65 219:129 221:194 292:1776 293:501 294:242 307:371 308:97	345050	-0.18	0.72	31	0.31	1.13	973	344513	130	7295	25	25	344414	344611	197	177	scan@3199	344513	100	0	scan@3199	344513	100	0	0	scan@3200	7	5641	0.315789	7	19	344478	684.524	25	100	1145.96	1862	1044	528	805	991	672	1813
TRUE	FALSE	T_8953	M000073_A135003-101_METB_345050_TOF_Glyceric acid, DL- (3TMS)	A135003-101	101	85:275 87:194 88:113 89:581 101:1114 102:3698 103:3843 104:484 105:275 115:307 116:388 117:2309 118:242 119:388 130:1163 131:953 133:4344 134:646 135:484 143:97 147:9220 148:1469 149:888 163:113 175:388 177:226 189:5587 190:1114 191:581 192:97 204:145 205:1130 206:210 207:145 217:371 218:65 219:129 221:194 292:1776 293:501 294:242 307:371 308:97	345050	-0.18	0.72	31	0.31	1.13	973	344478	190	13106	25	25	344409	344611	202	177	scan@3196	344478	100	0	scan@3196	344478	100	0	0	scan@3200	8	5641	0.315789	8	19	344478	548.082	25	100	926.4	1409	901	453	666	740	460	1516
TRUE	FALSE	T_8953	M000073_A135003-101_METB_345050_TOF_Glyceric acid, DL- (3TMS)	A135003-101	101	85:275 87:194 88:113 89:581 101:1114 102:3698 103:3843 104:484 105:275 115:307 116:388 117:2309 118:242 119:388 130:1163 131:953 133:4344 134:646 135:484 143:97 147:9220 148:1469 149:888 163:113 175:388 177:226 189:5587 190:1114 191:581 192:97 204:145 205:1130 206:210 207:145 217:371 218:65 219:129 221:194 292:1776 293:501 294:242 307:371 308:97	345050	-0.18	0.72	31	0.31	1.13	973	344532	131	7480	25	25	344428	344611	183	177	scan@3197	344532	100	0	scan@3197	344532	100	0	0	scan@3200	6	5641	0.315789	9	19	344478	506.979	25	100	856.96	1413	617	358	571	753	534	1478
TRUE	TRUE	T_8953	M000073_A135003-101_METB_345050_TOF_Glyceric acid, DL- (3TMS)	A135003-101	101	85:275 87:194 88:113 89:581 101:1114 102:3698 103:3843 104:484 105:275 115:307 116:388 117:2309 118:242 119:388 130:1163 131:953 133:4344 134:646 135:484 143:97 147:9220 148:1469 149:888 163:113 175:388 177:226 189:5587 190:1114 191:581 192:97 204:145 205:1130 206:210 207:145 217:371 218:65 219:129 221:194 292:1776 293:501 294:242 307:371 308:97	345050	-0.18	0.72	31	0.31	1.13	973	344509	205	14386	25	25	344414	344611	197	177	scan@3199	344509	100	0	scan@3199	344509	100	0	0	scan@3200	7	5641	0.315789	10	19	344478	503.3	25	100	848.88	1289	855	440	615	681	442	1352
TRUE	FALSE	T_8953	M000073_A135003-101_METB_345050_TOF_Glyceric acid, DL- (3TMS)	A135003-101	101	85:275 87:194 88:113 89:581 101:1114 102:3698 103:3843 104:484 105:275 115:307 116:388 117:2309 118:242 119:388 130:1163 131:953 133:4344 134:646 135:484 143:97 147:9220 148:1469 149:888 163:113 175:388 177:226 189:5587 190:1114 191:581 192:97 204:145 205:1130 206:210 207:145 217:371 218:65 219:129 221:194 292:1776 293:501 294:242 307:371 308:97	345050	-0.18	0.72	31	0.31	1.13	973	344468	101	3581	25	25	344398	344611	213	177	scan@3199	344468	100	0	scan@3199	344468	100	0	0	scan@3200	6	5641	0.315789	11	19	344478	493.21	25	100	845.12	1584	725	373	509	787	478	1366
TRUE	FALSE	T_8953	M000073_A135003-101_METB_345050_TOF_Glyceric acid, DL- (3TMS)	A135003-101	101	85:275 87:194 88:113 89:581 101:1114 102:3698 103:3843 104:484 105:275 115:307 116:388 117:2309 118:242 119:388 130:1163 131:953 133:4344 134:646 135:484 143:97 147:9220 148:1469 149:888 163:113 175:388 177:226 189:5587 190:1114 191:581 192:97 204:145 205:1130 206:210 207:145 217:371 218:65 219:129 221:194 292:1776 293:501 294:242 307:371 308:97	345050	-0.18	0.72	31	0.31	1.13	973	344437	135	8126	21	21	344304	344510	206	177	scan@3195	344437	100	0	scan@3195	344437	100	0	0	scan@3197	6	5641	0.315789	12	19	344478	234.478	21	100	442.762	737	337	NA	265	355	282	680
TRUE	FALSE	T_8953	M000073_A135003-101_METB_345050_TOF_Glyceric acid, DL- (3TMS)	A135003-101	101	85:275 87:194 88:113 89:581 101:1114 102:3698 103:3843 104:484 105:275 115:307 116:388 117:2309 118:242 119:388 130:1163 131:953 133:4344 134:646 135:484 143:97 147:9220 148:1469 149:888 163:113 175:388 177:226 189:5587 190:1114 191:581 192:97 204:145 205:1130 206:210 207:145 217:371 218:65 219:129 221:194 292:1776 293:501 294:242 307:371 308:97	345050	-0.18	0.72	31	0.31	1.13	973	344468	134	7998	23	23	344338	344519	181	177	scan@3197	344468	100	0	scan@3197	344468	100	0	0	scan@3197	7	5641	0.315789	13	19	344478	250.581	23	100	442.348	675	378	205	270	363	255	737
TRUE	FALSE	T_8953	M000073_A135003-101_METB_345050_TOF_Glyceric acid, DL- (3TMS)	A135003-101	101	85:275 87:194 88:113 89:581 101:1114 102:3698 103:3843 104:484 105:275 115:307 116:388 117:2309 118:242 119:388 130:1163 131:953 133:4344 134:646 135:484 143:97 147:9220 148:1469 149:888 163:113 175:388 177:226 189:5587 190:1114 191:581 192:97 204:145 205:1130 206:210 207:145 217:371 218:65 219:129 221:194 292:1776 293:501 294:242 307:371 308:97	345050	-0.18	0.72	31	0.31	1.13	973	344446	104	4121	21	21	344384	344579	195	177	scan@3193	344446	100	0	scan@3193	344446	100	0	0	scan@3198	5	5641	0.315789	14	19	344478	229.389	21	100	426.762	702	294	NA	250	333	NA	615
TRUE	FALSE	T_8953	M000073_A135003-101_METB_345050_TOF_Glyceric acid, DL- (3TMS)	A135003-101	101	85:275 87:194 88:113 89:581 101:1114 102:3698 103:3843 104:484 105:275 115:307 116:388 117:2309 118:242 119:388 130:1163 131:953 133:4344 134:646 135:484 143:97 147:9220 148:1469 149:888 163:113 175:388 177:226 189:5587 190:1114 191:581 192:97 204:145 205:1130 206:210 207:145 217:371 218:65 219:129 221:194 292:1776 293:501 294:242 307:371 308:97	345050	-0.18	0.72	31	0.31	1.13	973	344458	293	19338	24	24	344398	344548	150	177	scan@3199	344458	100	0	scan@3199	344458	100	0	0	scan@3198	6	5641	0.315789	15	19	344478	223.707	24	100	378.958	523	393	211	284	282	NA	531
TRUE	FALSE	T_8953	M000073_A135003-101_METB_345050_TOF_Glyceric acid, DL- (3TMS)	A135003-101	101	85:275 87:194 88:113 89:581 101:1114 102:3698 103:3843 104:484 105:275 115:307 116:388 117:2309 118:242 119:388 130:1163 131:953 133:4344 134:646 135:484 143:97 147:9220 148:1469 149:888 163:113 175:388 177:226 189:5587 190:1114 191:581 192:97 204:145 205:1130 206:210 207:145 217:371 218:65 219:129 221:194 292:1776 293:501 294:242 307:371 308:97	345050	-0.18	0.72	31	0.31	1.13	973	344491	217	15224	14	14	344409	344589	180	177	scan@3196	344491	100	0	scan@3196	344491	100	0	0	scan@3200	4	5641	0.315789	16	19	344478	149.779	14	100	326.214	376	NA	NA	NA	209	NA	401
TRUE	FALSE	T_8953	M000073_A135003-101_METB_345050_TOF_Glyceric acid, DL- (3TMS)	A135003-101	101	85:275 87:194 88:113 89:581 101:1114 102:3698 103:3843 104:484 105:275 115:307 116:388 117:2309 118:242 119:388 130:1163 131:953 133:4344 134:646 135:484 143:97 147:9220 148:1469 149:888 163:113 175:388 177:226 189:5587 190:1114 191:581 192:97 204:145 205:1130 206:210 207:145 217:371 218:65 219:129 221:194 292:1776 293:501 294:242 307:371 308:97	345050	-0.18	0.72	31	0.31	1.13	973	344494	175	11912	19	19	344414	344611	197	177	scan@3199	344494	100	0	scan@3199	344494	100	0	0	scan@3200	7	5641	0.315789	17	19	344478	162.444	19	100	313.368	429	269	NA	200	241	NA	464
TRUE	TRUE	T_8953	M000073_A135003-101_METB_345050_TOF_Glyceric acid, DL- (3TMS)	A135003-101	101	85:275 87:194 88:113 89:581 101:1114 102:3698 103:3843 104:484 105:275 115:307 116:388 117:2309 118:242 119:388 130:1163 131:953 133:4344 134:646 135:484 143:97 147:9220 148:1469 149:888 163:113 175:388 177:226 189:5587 190:1114 191:581 192:97 204:145 205:1130 206:210 207:145 217:371 218:65 219:129 221:194 292:1776 293:501 294:242 307:371 308:97	345050	-0.18	0.72	31	0.31	1.13	973	344519	307	19827	12	12	344478	344611	133	177	scan@3200	344519	100	0	scan@3200	344519	100	0	0	scan@3200	4	5641	0.315789	18	19	344478	116.933	12	100	270.917	310	217	NA	NA	NA	NA	284
TRUE	FALSE	T_8953	M000073_A135003-101_METB_345050_TOF_Glyceric acid, DL- (3TMS)	A135003-101	101	85:275 87:194 88:113 89:581 101:1114 102:3698 103:3843 104:484 105:275 115:307 116:388 117:2309 118:242 119:388 130:1163 131:953 133:4344 134:646 135:484 143:97 147:9220 148:1469 149:888 163:113 175:388 177:226 189:5587 190:1114 191:581 192:97 204:145 205:1130 206:210 207:145 217:371 218:65 219:129 221:194 292:1776 293:501 294:242 307:371 308:97	345050	-0.18	0.72	31	0.31	1.13	973	344472	294	19386	9	9	344412	344510	98	177	scan@3197	344472	100	0	scan@3197	344472	100	0	0	scan@3197	2	5641	0.315789	19	19	344478	100	9	100	254.222	250	NA	NA	NA	NA	NA	259
FALSE	FALSE	T_8953	M000073_A135003-101_METB_345050_TOF_Glyceric acid, DL- (3TMS)	A135003-101	101	85:275 87:194 88:113 89:581 101:1114 102:3698 103:3843 104:484 105:275 115:307 116:388 117:2309 118:242 119:388 130:1163 131:953 133:4344 134:646 135:484 143:97 147:9220 148:1469 149:888 163:113 175:388 177:226 189:5587 190:1114 191:581 192:97 204:145 205:1130 206:210 207:145 217:371 218:65 219:129 221:194 292:1776 293:501 294:242 307:371 308:97	345050	-0.18	0.72	31	0.31	1.13	973	344478	151	9552	19	19	344347	344548	201	177	scan@3197	344478	100	0	scan@3197	344478	100	0	0	scan@3200	5	7024	1	1	1	344478	375.263	19	100	375.263	603	275	NA	NA	236	492	421
FALSE	FALSE	T_8953	M000073_A135003-101_METB_345050_TOF_Glyceric acid, DL- (3TMS)	A135003-101	101	85:275 87:194 88:113 89:581 101:1114 102:3698 103:3843 104:484 105:275 115:307 116:388 117:2309 118:242 119:388 130:1163 131:953 133:4344 134:646 135:484 143:97 147:9220 148:1469 149:888 163:113 175:388 177:226 189:5587 190:1114 191:581 192:97 204:145 205:1130 206:210 207:145 217:371 218:65 219:129 221:194 292:1776 293:501 294:242 307:371 308:97	345050	-0.18	0.72	31	0.31	1.13	973	344488	84	1272	9	9	344414	344561	147	177	scan@3199	344488	100	0	scan@3199	344488	100	0	0	scan@3200	4	4601	1	1	1	344488	369.889	9	50	369.889	593	NA	NA	NA	NA	NA	376
TRUE	FALSE	T_8953	M000073_A135003-101_METB_345050_TOF_Glyceric acid, DL- (3TMS)	A135003-101	101	85:275 87:194 88:113 89:581 101:1114 102:3698 103:3843 104:484 105:275 115:307 116:388 117:2309 118:242 119:388 130:1163 131:953 133:4344 134:646 135:484 143:97 147:9220 148:1469 149:888 163:113 175:388 177:226 189:5587 190:1114 191:581 192:97 204:145 205:1130 206:210 207:145 217:371 218:65 219:129 221:194 292:1776 293:501 294:242 307:371 308:97	345050	-0.18	0.72	31	0.31	1.13	973	344510	116	5639	9	9	344433	344589	156	177	scan@3200	344510	100	0	scan@3200	344510	100	0	0	scan@3200	4	5643	2	1	1	344510	355.667	9	100	355.667	465	NA	NA	NA	NA	NA	354
FALSE	FALSE	T_8933	M000347_A128003-101_CONT-METB_348220_TOF_Benzoic acid (1TMS)	A128003-101	101	89:414 90:217 91:355 105:19717 106:1500 107:296 119:276 121:316 122:197 134:178 135:13026 136:1855 137:513 149:217 179:14763 180:2171 181:572 193:336 194:1184 195:237	348220	-0.01	0.5	10	0.14	0.33	929	348130	79	528	10	10	347873	348347	474	183	scan@3266	348130	100	0	scan@3266	348130	100	0	0	scan@3272	4	3583	1	1	1	348130	1650	10	50	1650	640	NA	NA	NA	3713	2939	460
TRUE	TRUE	T_8933	M000347_A128003-101_CONT-METB_348220_TOF_Benzoic acid (1TMS)	A128003-101	101	89:414 90:217 91:355 105:19717 106:1500 107:296 119:276 121:316 122:197 134:178 135:13026 136:1855 137:513 149:217 179:14763 180:2171 181:572 193:336 194:1184 195:237	348220	-0.01	0.5	10	0.14	0.33	929	348174	105	4258	26	26	348115	348253	138	183	scan@3272	348174	100	0	scan@3272	348174	100	0	0	scan@3271	6	241	0.666667	1	6	348157	4356.83	26	100	19717.9	53906	26278	14915	15683	19715	19428	33907
TRUE	TRUE	T_8933	M000347_A128003-101_CONT-METB_348220_TOF_Benzoic acid (1TMS)	A128003-101	101	89:414 90:217 91:355 105:19717 106:1500 107:296 119:276 121:316 122:197 134:178 135:13026 136:1855 137:513 149:217 179:14763 180:2171 181:572 193:336 194:1184 195:237	348220	-0.01	0.5	10	0.14	0.33	929	348176	135	8127	26	26	348115	348253	138	183	scan@3272	348176	100	0	scan@3272	348176	100	0	0	scan@3271	6	241	0.666667	2	6	348157	3378.26	26	100	15213	39082	20570	11528	12956	14593	14852	27693
FALSE	TRUE	T_8933	M000347_A128003-101_CONT-METB_348220_TOF_Benzoic acid (1TMS)	A128003-101	101	89:414 90:217 91:355 105:19717 106:1500 107:296 119:276 121:316 122:197 134:178 135:13026 136:1855 137:513 149:217 179:14763 180:2171 181:572 193:336 194:1184 195:237	348220	-0.01	0.5	10	0.14	0.33	929	348176	77	190	26	26	348115	348253	138	183	scan@3272	348176	100	0	scan@3272	348176	100	0	0	scan@3271	7	241	0.666667	3	6	348157	3232.47	26	100	14829.8	43740	20598	9877	11252	15137	14055	26479
TRUE	FALSE	T_8933	M000347_A128003-101_CONT-METB_348220_TOF_Benzoic acid (1TMS)	A128003-101	101	89:414 90:217 91:355 105:19717 106:1500 107:296 119:276 121:316 122:197 134:178 135:13026 136:1855 137:513 149:217 179:14763 180:2171 181:572 193:336 194:1184 195:237	348220	-0.01	0.5	10	0.14	0.33	929	348140	136	8264	24	24	348097	348195	98	183	scan@3269	348140	100	0	scan@3269	348140	100	0	0	scan@3271	7	241	0.666667	4	6	348157	379.055	24	100	1886.88	5055	2402	1297	1435	1576	1616	3291
TRUE	FALSE	T_8933	M000347_A128003-101_CONT-METB_348220_TOF_Benzoic acid (1TMS)	A128003-101	101	89:414 90:217 91:355 105:19717 106:1500 107:296 119:276 121:316 122:197 134:178 135:13026 136:1855 137:513 149:217 179:14763 180:2171 181:572 193:336 194:1184 195:237	348220	-0.01	0.5	10	0.14	0.33	929	348140	106	4409	24	24	348097	348195	98	183	scan@3269	348140	100	0	scan@3269	348140	100	0	0	scan@3272	7	241	0.666667	5	6	348157	271.018	24	100	1357.17	3908	1575	902	986	1220	1149	2220
TRUE	FALSE	T_8933	M000347_A128003-101_CONT-METB_348220_TOF_Benzoic acid (1TMS)	A128003-101	101	89:414 90:217 91:355 105:19717 106:1500 107:296 119:276 121:316 122:197 134:178 135:13026 136:1855 137:513 149:217 179:14763 180:2171 181:572 193:336 194:1184 195:237	348220	-0.01	0.5	10	0.14	0.33	929	348133	137	8336	23	23	348021	348195	174	183	scan@3268	348133	100	0	scan@3268	348133	100	0	0	scan@3269	6	241	0.666667	6	6	348157	100	23	100	506.174	1302	616	357	367	418	412	821
TRUE	TRUE	T_8933	M000347_A128003-101_CONT-METB_348220_TOF_Benzoic acid (1TMS)	A128003-101	101	89:414 90:217 91:355 105:19717 106:1500 107:296 119:276 121:316 122:197 134:178 135:13026 136:1855 137:513 149:217 179:14763 180:2171 181:572 193:336 194:1184 195:237	348220	-0.01	0.5	10	0.14	0.33	929	348176	179	12229	26	26	348115	348253	138	183	scan@3272	348176	100	0	scan@3272	348176	100	0	0	scan@3271	6	242	1	1	5	348173	6820.8	26	100	18643.2	44271	26477	14827	17115	17330	17726	32309
TRUE	FALSE	T_8933	M000347_A128003-101_CONT-METB_348220_TOF_Benzoic acid (1TMS)	A128003-101	101	89:414 90:217 91:355 105:19717 106:1500 107:296 119:276 121:316 122:197 134:178 135:13026 136:1855 137:513 149:217 179:14763 180:2171 181:572 193:336 194:1184 195:237	348220	-0.01	0.5	10	0.14	0.33	929	348144	180	12299	25	25	348097	348202	105	183	scan@3269	348144	100	0	scan@3269	348144	100	0	0	scan@3272	7	242	1	2	5	348173	854.63	25	100	2502.28	6418	3483	1874	2127	2114	2140	4360
TRUE	TRUE	T_8933	M000347_A128003-101_CONT-METB_348220_TOF_Benzoic acid (1TMS)	A128003-101	101	89:414 90:217 91:355 105:19717 106:1500 107:296 119:276 121:316 122:197 134:178 135:13026 136:1855 137:513 149:217 179:14763 180:2171 181:572 193:336 194:1184 195:237	348220	-0.01	0.5	10	0.14	0.33	929	348173	194	13553	24	24	348097	348213	116	183	scan@3269	348173	100	0	scan@3269	348173	100	0	0	scan@3272	5	242	1	3	5	348173	357.437	24	100	1082.17	2677	1467	820	898	855	907	1756
TRUE	FALSE	T_8933	M000347_A128003-101_CONT-METB_348220_TOF_Benzoic acid (1TMS)	A128003-101	101	89:414 90:217 91:355 105:19717 106:1500 107:296 119:276 121:316 122:197 134:178 135:13026 136:1855 137:513 149:217 179:14763 180:2171 181:572 193:336 194:1184 195:237	348220	-0.01	0.5	10	0.14	0.33	929	348128	181	12349	24	24	348086	348195	109	183	scan@3269	348128	100	0	scan@3269	348128	100	0	0	scan@3269	7	242	1	4	5	348173	232.334	24	100	699.083	1724	939	537	579	561	569	1168
TRUE	FALSE	T_8933	M000347_A128003-101_CONT-METB_348220_TOF_Benzoic acid (1TMS)	A128003-101	101	89:414 90:217 91:355 105:19717 106:1500 107:296 119:276 121:316 122:197 134:178 135:13026 136:1855 137:513 149:217 179:14763 180:2171 181:572 193:336 194:1184 195:237	348220	-0.01	0.5	10	0.14	0.33	929	348173	193	13462	19	19	348100	348249	149	183	scan@3269	348173	100	0	scan@3269	348173	100	0	0	scan@3271	6	242	1	5	5	348173	100	19	100	344.684	712	418	239	258	249	251	508
FALSE	FALSE	T_8933	M000347_A128003-101_CONT-METB_348220_TOF_Benzoic acid (1TMS)	A128003-101	101	89:414 90:217 91:355 105:19717 106:1500 107:296 119:276 121:316 122:197 134:178 135:13026 136:1855 137:513 149:217 179:14763 180:2171 181:572 193:336 194:1184 195:237	348220	-0.01	0.5	10	0.14	0.33	929	348176	78	371	24	24	348086	348267	181	183	scan@3269	348176	100	0	scan@3269	348176	100	0	0	scan@3271	6	244	1	1	2	348180	124.432	24	100	982.5	2931	1397	566	653	833	1091	1614
FALSE	FALSE	T_8933	M000347_A128003-101_CONT-METB_348220_TOF_Benzoic acid (1TMS)	A128003-101	101	89:414 90:217 91:355 105:19717 106:1500 107:296 119:276 121:316 122:197 134:178 135:13026 136:1855 137:513 149:217 179:14763 180:2171 181:572 193:336 194:1184 195:237	348220	-0.01	0.5	10	0.14	0.33	929	348184	76	26	24	24	348101	348263	162	183	scan@3271	348184	100	0	scan@3271	348184	100	0	0	scan@3271	8	244	1	2	2	348180	100	24	100	802.542	2566	987	506	505	735	658	1363
FALSE	FALSE	T_8933	M000347_A128003-101_CONT-METB_348220_TOF_Benzoic acid (1TMS)	A128003-101	101	89:414 90:217 91:355 105:19717 106:1500 107:296 119:276 121:316 122:197 134:178 135:13026 136:1855 137:513 149:217 179:14763 180:2171 181:572 193:336 194:1184 195:237	348220	-0.01	0.5	10	0.14	0.33	929	348289	84	1273	8	8	348267	348347	80	183	scan@3275	348289	100	0	scan@3275	348289	100	0	0	scan@3275	3	245	1	1	2	348288	100	8	33	424.625	753	322	NA	NA	NA	NA	302
FALSE	FALSE	T_8933	M000347_A128003-101_CONT-METB_348220_TOF_Benzoic acid (1TMS)	A128003-101	101	89:414 90:217 91:355 105:19717 106:1500 107:296 119:276 121:316 122:197 134:178 135:13026 136:1855 137:513 149:217 179:14763 180:2171 181:572 193:336 194:1184 195:237	348220	-0.01	0.5	10	0.14	0.33	929	348288	113	5150	13	13	348173	348429	256	183	scan@3271	348288	100	0	scan@3271	348288	100	0	0	scan@3272	3	245	1	2	2	348288	131.274	13	100	414.462	878	413	NA	NA	205	222	424
FALSE	FALSE	T_8933	M000347_A128003-101_CONT-METB_348220_TOF_Benzoic acid (1TMS)	A128003-101	101	89:414 90:217 91:355 105:19717 106:1500 107:296 119:276 121:316 122:197 134:178 135:13026 136:1855 137:513 149:217 179:14763 180:2171 181:572 193:336 194:1184 195:237	348220	-0.01	0.5	10	0.14	0.33	929	348328	103	3915	15	15	348213	348448	235	183	scan@3270	348328	100	0	scan@3270	348328	100	0	0	scan@3275	3	243	3	1	1	348328	375.067	15	100	375.067	716	394	259	NA	NA	250	537
FALSE	FALSE	T_8933	M000347_A128003-101_CONT-METB_348220_TOF_Benzoic acid (1TMS)	A128003-101	101	89:414 90:217 91:355 105:19717 106:1500 107:296 119:276 121:316 122:197 134:178 135:13026 136:1855 137:513 149:217 179:14763 180:2171 181:572 193:336 194:1184 195:237	348220	-0.01	0.5	10	0.14	0.33	929	348328	191	13211	13	13	348267	348375	108	183	scan@3275	348328	100	0	scan@3275	348328	100	0	0	scan@3275	3	7559	1	1	1	348328	416.462	13	100	416.462	640	257	NA	NA	NA	NA	601
FALSE	FALSE	T_8962	M000026_A138002-101_METB_354060_TOF_Alanine, DL- (3TMS)	A138002-101	101	86:281 100:14660 101:1475 102:515 114:3630 115:656 116:773 117:562 130:820 131:1007 132:234 133:2997 134:445 147:4520 148:726 149:375 158:398 172:422 174:258 175:211 188:14683 189:2716 190:1077 191:328 202:328 262:1944 263:632 264:258 290:328 291:94	354060	-0.06	0.73	22	0.23	1.11	981	353770	98	3111	9	9	353703	353868	165	194	scan@3381	353770	100	0	scan@3381	353770	100	0	0	scan@3381	2	4603	2	1	1	353770	352.889	9	50	352.889	519	330	NA	NA	NA	248	NA
FALSE	FALSE	T_8962	M000026_A138002-101_METB_354060_TOF_Alanine, DL- (3TMS)	A138002-101	101	86:281 100:14660 101:1475 102:515 114:3630 115:656 116:773 117:562 130:820 131:1007 132:234 133:2997 134:445 147:4520 148:726 149:375 158:398 172:422 174:258 175:211 188:14683 189:2716 190:1077 191:328 202:328 262:1944 263:632 264:258 290:328 291:94	354060	-0.06	0.73	22	0.23	1.11	981	353803	170	11307	25	25	353703	353916	213	194	scan@3381	353803	100	0	scan@3381	353803	100	0	0	scan@3382	7	7294	1	1	1	353803	939.48	25	100	939.48	1780	1465	400	510	507	1261	965
FALSE	FALSE	T_8962	M000026_A138002-101_METB_354060_TOF_Alanine, DL- (3TMS)	A138002-101	101	86:281 100:14660 101:1475 102:515 114:3630 115:656 116:773 117:562 130:820 131:1007 132:234 133:2997 134:445 147:4520 148:726 149:375 158:398 172:422 174:258 175:211 188:14683 189:2716 190:1077 191:328 202:328 262:1944 263:632 264:258 290:328 291:94	354060	-0.06	0.73	22	0.23	1.11	981	353811	84	1274	14	14	353740	353868	128	194	scan@3381	353811	100	0	scan@3381	353811	100	0	0	scan@3382	4	4602	1	1	3	353811	113.742	14	83	444.643	833	578	NA	NA	NA	348	288
FALSE	FALSE	T_8962	M000026_A138002-101_METB_354060_TOF_Alanine, DL- (3TMS)	A138002-101	101	86:281 100:14660 101:1475 102:515 114:3630 115:656 116:773 117:562 130:820 131:1007 132:234 133:2997 134:445 147:4520 148:726 149:375 158:398 172:422 174:258 175:211 188:14683 189:2716 190:1077 191:328 202:328 262:1944 263:632 264:258 290:328 291:94	354060	-0.06	0.73	22	0.23	1.11	981	353818	113	5151	17	17	353740	353916	176	194	scan@3381	353818	100	0	scan@3381	353818	100	0	0	scan@3384	5	4602	1	2	3	353811	108.003	17	100	392.647	773	565	NA	NA	NA	270	371
FALSE	FALSE	T_8962	M000026_A138002-101_METB_354060_TOF_Alanine, DL- (3TMS)	A138002-101	101	86:281 100:14660 101:1475 102:515 114:3630 115:656 116:773 117:562 130:820 131:1007 132:234 133:2997 134:445 147:4520 148:726 149:375 158:398 172:422 174:258 175:211 188:14683 189:2716 190:1077 191:328 202:328 262:1944 263:632 264:258 290:328 291:94	354060	-0.06	0.73	22	0.23	1.11	981	353811	99	3232	16	16	353740	353916	176	194	scan@3381	353811	100	0	scan@3381	353811	100	0	0	scan@3384	5	4602	1	3	3	353811	100	16	100	360.5	638	483	NA	NA	NA	300	296
TRUE	TRUE	T_8962	M000026_A138002-101_METB_354060_TOF_Alanine, DL- (3TMS)	A138002-101	101	86:281 100:14660 101:1475 102:515 114:3630 115:656 116:773 117:562 130:820 131:1007 132:234 133:2997 134:445 147:4520 148:726 149:375 158:398 172:422 174:258 175:211 188:14683 189:2716 190:1077 191:328 202:328 262:1944 263:632 264:258 290:328 291:94	354060	-0.06	0.73	22	0.23	1.11	981	353828	188	12882	25	25	353740	353916	176	194	scan@3381	353828	100	0	scan@3381	353828	100	0	0	scan@3384	9	5539	0.8	1	10	353819	8299	25	100	14044.3	21390	22313	8028	8687	9971	2710	17325
TRUE	FALSE	T_8962	M000026_A138002-101_METB_354060_TOF_Alanine, DL- (3TMS)	A138002-101	101	86:281 100:14660 101:1475 102:515 114:3630 115:656 116:773 117:562 130:820 131:1007 132:234 133:2997 134:445 147:4520 148:726 149:375 158:398 172:422 174:258 175:211 188:14683 189:2716 190:1077 191:328 202:328 262:1944 263:632 264:258 290:328 291:94	354060	-0.06	0.73	22	0.23	1.11	981	353819	189	12965	25	25	353764	353916	152	194	scan@3379	353819	100	0	scan@3379	353819	100	0	0	scan@3382	8	5539	0.8	2	10	353819	1375.01	25	100	2375.16	3836	4016	1266	1379	1571	435	2900
TRUE	TRUE	T_8962	M000026_A138002-101_METB_354060_TOF_Alanine, DL- (3TMS)	A138002-101	101	86:281 100:14660 101:1475 102:515 114:3630 115:656 116:773 117:562 130:820 131:1007 132:234 133:2997 134:445 147:4520 148:726 149:375 158:398 172:422 174:258 175:211 188:14683 189:2716 190:1077 191:328 202:328 262:1944 263:632 264:258 290:328 291:94	354060	-0.06	0.73	22	0.23	1.11	981	353819	262	18130	25	25	353740	353916	176	194	scan@3381	353819	100	0	scan@3381	353819	100	0	0	scan@3384	8	5539	0.8	3	10	353819	822.294	25	100	1424.36	2230	2377	802	844	875	253	1738
TRUE	FALSE	T_8962	M000026_A138002-101_METB_354060_TOF_Alanine, DL- (3TMS)	A138002-101	101	86:281 100:14660 101:1475 102:515 114:3630 115:656 116:773 117:562 130:820 131:1007 132:234 133:2997 134:445 147:4520 148:726 149:375 158:398 172:422 174:258 175:211 188:14683 189:2716 190:1077 191:328 202:328 262:1944 263:632 264:258 290:328 291:94	354060	-0.06	0.73	22	0.23	1.11	981	353819	190	13107	24	24	353764	353916	152	194	scan@3379	353819	100	0	scan@3379	353819	100	0	0	scan@3382	8	5539	0.8	4	10	353819	529.784	24	100	947.958	1490	1589	502	542	588	NA	1141
TRUE	FALSE	T_8962	M000026_A138002-101_METB_354060_TOF_Alanine, DL- (3TMS)	A138002-101	101	86:281 100:14660 101:1475 102:515 114:3630 115:656 116:773 117:562 130:820 131:1007 132:234 133:2997 134:445 147:4520 148:726 149:375 158:398 172:422 174:258 175:211 188:14683 189:2716 190:1077 191:328 202:328 262:1944 263:632 264:258 290:328 291:94	354060	-0.06	0.73	22	0.23	1.11	981	353815	263	18177	23	23	353703	353916	213	194	scan@3381	353815	100	0	scan@3381	353815	100	0	0	scan@3384	7	5539	0.8	5	10	353819	216.903	23	100	391.565	583	602	211	239	232	NA	445
TRUE	FALSE	T_8962	M000026_A138002-101_METB_354060_TOF_Alanine, DL- (3TMS)	A138002-101	101	86:281 100:14660 101:1475 102:515 114:3630 115:656 116:773 117:562 130:820 131:1007 132:234 133:2997 134:445 147:4520 148:726 149:375 158:398 172:422 174:258 175:211 188:14683 189:2716 190:1077 191:328 202:328 262:1944 263:632 264:258 290:328 291:94	354060	-0.06	0.73	22	0.23	1.11	981	353868	191	13212	18	18	353803	353966	163	194	scan@3382	353868	100	0	scan@3382	353868	100	0	0	scan@3384	6	5539	0.8	6	10	353819	188.023	18	100	380.611	518	561	NA	NA	NA	NA	395
TRUE	FALSE	T_8962	M000026_A138002-101_METB_354060_TOF_Alanine, DL- (3TMS)	A138002-101	101	86:281 100:14660 101:1475 102:515 114:3630 115:656 116:773 117:562 130:820 131:1007 132:234 133:2997 134:445 147:4520 148:726 149:375 158:398 172:422 174:258 175:211 188:14683 189:2716 190:1077 191:328 202:328 262:1944 263:632 264:258 290:328 291:94	354060	-0.06	0.73	22	0.23	1.11	981	353855	172	11551	17	17	353743	353944	201	194	scan@3383	353855	100	0	scan@3383	353855	100	0	0	scan@3385	5	5539	0.8	7	10	353819	171.718	17	100	353.588	483	503	NA	NA	NA	NA	355
TRUE	FALSE	T_8962	M000026_A138002-101_METB_354060_TOF_Alanine, DL- (3TMS)	A138002-101	101	86:281 100:14660 101:1475 102:515 114:3630 115:656 116:773 117:562 130:820 131:1007 132:234 133:2997 134:445 147:4520 148:726 149:375 158:398 172:422 174:258 175:211 188:14683 189:2716 190:1077 191:328 202:328 262:1944 263:632 264:258 290:328 291:94	354060	-0.06	0.73	22	0.23	1.11	981	353791	264	18219	7	7	353703	353868	165	194	scan@3381	353791	100	0	scan@3381	353791	100	0	0	scan@3384	3	5539	0.8	8	10	353819	102.873	7	100	296.714	289	279	NA	NA	NA	NA	211
TRUE	TRUE	T_8962	M000026_A138002-101_METB_354060_TOF_Alanine, DL- (3TMS)	A138002-101	101	86:281 100:14660 101:1475 102:515 114:3630 115:656 116:773 117:562 130:820 131:1007 132:234 133:2997 134:445 147:4520 148:726 149:375 158:398 172:422 174:258 175:211 188:14683 189:2716 190:1077 191:328 202:328 262:1944 263:632 264:258 290:328 291:94	354060	-0.06	0.73	22	0.23	1.11	981	353818	290	19181	10	10	353703	353916	213	194	scan@3381	353818	100	0	scan@3381	353818	100	0	0	scan@3384	3	5539	0.8	9	10	353819	114.736	10	100	292.1	305	325	NA	NA	NA	NA	231
TRUE	FALSE	T_8962	M000026_A138002-101_METB_354060_TOF_Alanine, DL- (3TMS)	A138002-101	101	86:281 100:14660 101:1475 102:515 114:3630 115:656 116:773 117:562 130:820 131:1007 132:234 133:2997 134:445 147:4520 148:726 149:375 158:398 172:422 174:258 175:211 188:14683 189:2716 190:1077 191:328 202:328 262:1944 263:632 264:258 290:328 291:94	354060	-0.06	0.73	22	0.23	1.11	981	353817	174	11786	8	8	353703	353916	213	194	scan@3381	353817	100	0	scan@3381	353817	100	0	0	scan@3384	4	5539	0.8	10	10	353819	100	8	100	274.5	278	301	NA	NA	NA	NA	220
TRUE	FALSE	T_8962	M000026_A138002-101_METB_354060_TOF_Alanine, DL- (3TMS)	A138002-101	101	86:281 100:14660 101:1475 102:515 114:3630 115:656 116:773 117:562 130:820 131:1007 132:234 133:2997 134:445 147:4520 148:726 149:375 158:398 172:422 174:258 175:211 188:14683 189:2716 190:1077 191:328 202:328 262:1944 263:632 264:258 290:328 291:94	354060	-0.06	0.73	22	0.23	1.11	981	353840	116	5641	23	23	353803	353944	141	194	scan@3382	353840	100	0	scan@3382	353840	100	0	0	scan@3382	7	6234	1	1	1	353840	580.652	23	100	580.652	1136	930	210	NA	367	NA	693
TRUE	TRUE	T_8962	M000026_A138002-101_METB_354060_TOF_Alanine, DL- (3TMS)	A138002-101	101	86:281 100:14660 101:1475 102:515 114:3630 115:656 116:773 117:562 130:820 131:1007 132:234 133:2997 134:445 147:4520 148:726 149:375 158:398 172:422 174:258 175:211 188:14683 189:2716 190:1077 191:328 202:328 262:1944 263:632 264:258 290:328 291:94	354060	-0.06	0.73	22	0.23	1.11	981	353828	100	3411	25	25	353764	353916	152	194	scan@3379	353828	100	0	scan@3379	353828	100	0	0	scan@3384	9	5538	0.875	1	8	353860	4591.95	25	100	14683.6	25572	23177	7634	7979	11650	3282	18175
TRUE	TRUE	T_8962	M000026_A138002-101_METB_354060_TOF_Alanine, DL- (3TMS)	A138002-101	101	86:281 100:14660 101:1475 102:515 114:3630 115:656 116:773 117:562 130:820 131:1007 132:234 133:2997 134:445 147:4520 148:726 149:375 158:398 172:422 174:258 175:211 188:14683 189:2716 190:1077 191:328 202:328 262:1944 263:632 264:258 290:328 291:94	354060	-0.06	0.73	22	0.23	1.11	981	353828	114	5315	25	25	353740	353916	176	194	scan@3381	353828	100	0	scan@3381	353828	100	0	0	scan@3384	9	5538	0.875	2	8	353860	852.083	25	100	2796.52	5079	4570	1389	1402	1997	528	3598
TRUE	FALSE	T_8962	M000026_A138002-101_METB_354060_TOF_Alanine, DL- (3TMS)	A138002-101	101	86:281 100:14660 101:1475 102:515 114:3630 115:656 116:773 117:562 130:820 131:1007 132:234 133:2997 134:445 147:4520 148:726 149:375 158:398 172:422 174:258 175:211 188:14683 189:2716 190:1077 191:328 202:328 262:1944 263:632 264:258 290:328 291:94	354060	-0.06	0.73	22	0.23	1.11	981	353907	133	7810	24	24	353833	353966	133	194	scan@3384	353907	100	0	scan@3384	353907	100	0	0	scan@3384	6	5538	0.875	3	8	353860	831.717	24	100	2793.5	4787	4435	1523	1410	2049	NA	3672
TRUE	FALSE	T_8962	M000026_A138002-101_METB_354060_TOF_Alanine, DL- (3TMS)	A138002-101	101	86:281 100:14660 101:1475 102:515 114:3630 115:656 116:773 117:562 130:820 131:1007 132:234 133:2997 134:445 147:4520 148:726 149:375 158:398 172:422 174:258 175:211 188:14683 189:2716 190:1077 191:328 202:328 262:1944 263:632 264:258 290:328 291:94	354060	-0.06	0.73	22	0.23	1.11	981	353818	101	3582	24	24	353758	353916	158	194	scan@3383	353818	100	0	scan@3383	353818	100	0	0	scan@3382	8	5538	0.875	4	8	353860	422.048	24	100	1427.83	2556	2352	716	687	1025	NA	1710
TRUE	FALSE	T_8962	M000026_A138002-101_METB_354060_TOF_Alanine, DL- (3TMS)	A138002-101	101	86:281 100:14660 101:1475 102:515 114:3630 115:656 116:773 117:562 130:820 131:1007 132:234 133:2997 134:445 147:4520 148:726 149:375 158:398 172:422 174:258 175:211 188:14683 189:2716 190:1077 191:328 202:328 262:1944 263:632 264:258 290:328 291:94	354060	-0.06	0.73	22	0.23	1.11	981	353930	131	7481	24	24	353807	354030	223	194	scan@3385	353930	100	0	scan@3385	353930	100	0	0	scan@3384	7	5538	0.875	5	8	353860	256.244	24	100	863.875	1490	1491	461	466	614	NA	1117
TRUE	FALSE	T_8962	M000026_A138002-101_METB_354060_TOF_Alanine, DL- (3TMS)	A138002-101	101	86:281 100:14660 101:1475 102:515 114:3630 115:656 116:773 117:562 130:820 131:1007 132:234 133:2997 134:445 147:4520 148:726 149:375 158:398 172:422 174:258 175:211 188:14683 189:2716 190:1077 191:328 202:328 262:1944 263:632 264:258 290:328 291:94	354060	-0.06	0.73	22	0.23	1.11	981	354027	130	7296	24	24	353916	354172	256	194	scan@3377	354027	100	0	scan@3377	354027	100	0	0	scan@3387	6	5538	0.875	6	8	353860	230.226	24	100	764	1284	1224	410	432	575	NA	943
TRUE	FALSE	T_8962	M000026_A138002-101_METB_354060_TOF_Alanine, DL- (3TMS)	A138002-101	101	86:281 100:14660 101:1475 102:515 114:3630 115:656 116:773 117:562 130:820 131:1007 132:234 133:2997 134:445 147:4520 148:726 149:375 158:398 172:422 174:258 175:211 188:14683 189:2716 190:1077 191:328 202:328 262:1944 263:632 264:258 290:328 291:94	354060	-0.06	0.73	22	0.23	1.11	981	353883	115	5462	23	23	353803	353944	141	194	scan@3382	353883	100	0	scan@3382	353883	100	0	0	scan@3384	6	5538	0.875	7	8	353860	154.518	23	100	538.652	962	869	287	253	374	NA	639
TRUE	FALSE	T_8962	M000026_A138002-101_METB_354060_TOF_Alanine, DL- (3TMS)	A138002-101	101	86:281 100:14660 101:1475 102:515 114:3630 115:656 116:773 117:562 130:820 131:1007 132:234 133:2997 134:445 147:4520 148:726 149:375 158:398 172:422 174:258 175:211 188:14683 189:2716 190:1077 191:328 202:328 262:1944 263:632 264:258 290:328 291:94	354060	-0.06	0.73	22	0.23	1.11	981	353838	134	7999	18	18	353638	353944	306	194	scan@3376	353838	100	0	scan@3376	353838	100	0	0	scan@3382	4	5538	0.875	8	8	353860	100	18	100	392.944	601	649	NA	NA	243	NA	428
TRUE	FALSE	T_8962	M000026_A138002-101_METB_354060_TOF_Alanine, DL- (3TMS)	A138002-101	101	86:281 100:14660 101:1475 102:515 114:3630 115:656 116:773 117:562 130:820 131:1007 132:234 133:2997 134:445 147:4520 148:726 149:375 158:398 172:422 174:258 175:211 188:14683 189:2716 190:1077 191:328 202:328 262:1944 263:632 264:258 290:328 291:94	354060	-0.06	0.73	22	0.23	1.11	981	353870	158	10289	6	6	353779	353944	165	194	scan@3382	353870	100	0	scan@3382	353870	100	0	0	scan@3385	2	7139	1	1	1	353870	283.167	6	100	283.167	222	306	NA	NA	NA	NA	NA
TRUE	FALSE	T_8962	M000026_A138002-101_METB_354060_TOF_Alanine, DL- (3TMS)	A138002-101	101	86:281 100:14660 101:1475 102:515 114:3630 115:656 116:773 117:562 130:820 131:1007 132:234 133:2997 134:445 147:4520 148:726 149:375 158:398 172:422 174:258 175:211 188:14683 189:2716 190:1077 191:328 202:328 262:1944 263:632 264:258 290:328 291:94	354060	-0.06	0.73	22	0.23	1.11	981	353900	86	1650	6	6	353855	353922	67	194	scan@3384	353900	100	0	scan@3384	353900	100	0	0	scan@3383	2	4906	1	1	1	353900	291.167	6	100	291.167	390	312	NA	NA	NA	NA	NA
TRUE	FALSE	T_8962	M000026_A138002-101_METB_354060_TOF_Alanine, DL- (3TMS)	A138002-101	101	86:281 100:14660 101:1475 102:515 114:3630 115:656 116:773 117:562 130:820 131:1007 132:234 133:2997 134:445 147:4520 148:726 149:375 158:398 172:422 174:258 175:211 188:14683 189:2716 190:1077 191:328 202:328 262:1944 263:632 264:258 290:328 291:94	354060	-0.06	0.73	22	0.23	1.11	981	354172	132	7665	23	23	353916	354272	356	194	scan@3377	354172	100	0	scan@3377	354172	100	0	0	scan@3391	7	6689	1	1	1	354172	440	23	100	440	1170	659	316	262	331	214	487
FALSE	FALSE	T_8959	M000015_A138001-101_METB_357523_TOF_Serine, DL- (3TMS)	A138001-101	101	86:2407 87:1313 88:2517 89:2079 100:36439 101:5471 102:2517 103:6566 114:4596 115:3502 116:11709 117:5471 118:1423 119:1423 130:3064 131:4158 132:5909 133:9958 134:1970 135:985 144:1313 147:26153 148:4158 149:2626 158:985 163:1204 172:1204 174:1860 188:10724 189:4049 190:1532 191:985 203:1204 204:52743 205:10286 206:4377 207:547 216:1970 218:30967 219:5909 220:2626 221:766 278:3502 279:1204 280:6…	357523	-0.1	0.79	37	0.97	3.49	813	356900	168	11094	24	24	356520	357155	635	200	scan@3435	356900	100	0	scan@3435	356900	100	0	0	scan@3439	3	261	4	1	1	356900	913.917	24	100	913.917	2331	1154	1061	422	372	281	1956
FALSE	FALSE	T_8959	M000015_A138001-101_METB_357523_TOF_Serine, DL- (3TMS)	A138001-101	101	86:2407 87:1313 88:2517 89:2079 100:36439 101:5471 102:2517 103:6566 114:4596 115:3502 116:11709 117:5471 118:1423 119:1423 130:3064 131:4158 132:5909 133:9958 134:1970 135:985 144:1313 147:26153 148:4158 149:2626 158:985 163:1204 172:1204 174:1860 188:10724 189:4049 190:1532 191:985 203:1204 204:52743 205:10286 206:4377 207:547 216:1970 218:30967 219:5909 220:2626 221:766 278:3502 279:1204 280:6…	357523	-0.1	0.79	37	0.97	3.49	813	357015	93	2592	21	21	356574	357231	657	200	scan@3436	357015	100	0	scan@3436	357015	100	0	0	scan@3450	4	251	3	1	1	357015	1471.1	21	100	1471.1	4300	1895	1274	408	NA	237	3529
FALSE	FALSE	T_8959	M000015_A138001-101_METB_357523_TOF_Serine, DL- (3TMS)	A138001-101	101	86:2407 87:1313 88:2517 89:2079 100:36439 101:5471 102:2517 103:6566 114:4596 115:3502 116:11709 117:5471 118:1423 119:1423 130:3064 131:4158 132:5909 133:9958 134:1970 135:985 144:1313 147:26153 148:4158 149:2626 158:985 163:1204 172:1204 174:1860 188:10724 189:4049 190:1532 191:985 203:1204 204:52743 205:10286 206:4377 207:547 216:1970 218:30967 219:5909 220:2626 221:766 278:3502 279:1204 280:6…	357523	-0.1	0.79	37	0.97	3.49	813	357028	81	806	24	24	356849	357231	382	200	scan@3440	357028	100	0	scan@3440	357028	100	0	0	scan@3445	4	254	3	1	1	357028	1398.04	24	100	1398.04	4484	2000	1311	391	385	297	3661
FALSE	FALSE	T_8959	M000015_A138001-101_METB_357523_TOF_Serine, DL- (3TMS)	A138001-101	101	86:2407 87:1313 88:2517 89:2079 100:36439 101:5471 102:2517 103:6566 114:4596 115:3502 116:11709 117:5471 118:1423 119:1423 130:3064 131:4158 132:5909 133:9958 134:1970 135:985 144:1313 147:26153 148:4158 149:2626 158:985 163:1204 172:1204 174:1860 188:10724 189:4049 190:1532 191:985 203:1204 204:52743 205:10286 206:4377 207:547 216:1970 218:30967 219:5909 220:2626 221:766 278:3502 279:1204 280:6…	357523	-0.1	0.79	37	0.97	3.49	813	356979	243	17024	25	25	356878	357155	277	200	scan@3443	356979	100	0	scan@3443	356979	100	0	0	scan@3443	5	255	3	1	4	357035	1476.91	25	100	4301.72	8382	5078	5620	2156	2176	1798	8219
FALSE	FALSE	T_8959	M000015_A138001-101_METB_357523_TOF_Serine, DL- (3TMS)	A138001-101	101	86:2407 87:1313 88:2517 89:2079 100:36439 101:5471 102:2517 103:6566 114:4596 115:3502 116:11709 117:5471 118:1423 119:1423 130:3064 131:4158 132:5909 133:9958 134:1970 135:985 144:1313 147:26153 148:4158 149:2626 158:985 163:1204 172:1204 174:1860 188:10724 189:4049 190:1532 191:985 203:1204 204:52743 205:10286 206:4377 207:547 216:1970 218:30967 219:5909 220:2626 221:766 278:3502 279:1204 280:6…	357523	-0.1	0.79	37	0.97	3.49	813	356952	244	17144	24	24	356849	357155	306	200	scan@3440	356952	100	0	scan@3440	356952	100	0	0	scan@3443	5	255	3	2	4	357035	402.232	24	100	1202.04	2225	1337	1502	605	621	519	2132
FALSE	FALSE	T_8959	M000015_A138001-101_METB_357523_TOF_Serine, DL- (3TMS)	A138001-101	101	86:2407 87:1313 88:2517 89:2079 100:36439 101:5471 102:2517 103:6566 114:4596 115:3502 116:11709 117:5471 118:1423 119:1423 130:3064 131:4158 132:5909 133:9958 134:1970 135:985 144:1313 147:26153 148:4158 149:2626 158:985 163:1204 172:1204 174:1860 188:10724 189:4049 190:1532 191:985 203:1204 204:52743 205:10286 206:4377 207:547 216:1970 218:30967 219:5909 220:2626 221:766 278:3502 279:1204 280:6…	357523	-0.1	0.79	37	0.97	3.49	813	357091	254	17704	11	11	357009	357231	222	200	scan@3445	357091	100	0	scan@3445	357091	100	0	0	scan@3450	3	255	3	3	4	357035	100.507	11	50	475.818	590	330	390	NA	NA	NA	592
FALSE	FALSE	T_8959	M000015_A138001-101_METB_357523_TOF_Serine, DL- (3TMS)	A138001-101	101	86:2407 87:1313 88:2517 89:2079 100:36439 101:5471 102:2517 103:6566 114:4596 115:3502 116:11709 117:5471 118:1423 119:1423 130:3064 131:4158 132:5909 133:9958 134:1970 135:985 144:1313 147:26153 148:4158 149:2626 158:985 163:1204 172:1204 174:1860 188:10724 189:4049 190:1532 191:985 203:1204 204:52743 205:10286 206:4377 207:547 216:1970 218:30967 219:5909 220:2626 221:766 278:3502 279:1204 280:6…	357523	-0.1	0.79	37	0.97	3.49	813	357273	182	12411	9	9	357161	357354	193	200	scan@3448	357273	100	0	scan@3448	357273	100	0	0	scan@3451	3	255	3	4	4	357035	100	9	50	455.333	580	329	378	NA	NA	NA	558
FALSE	FALSE	T_8959	M000015_A138001-101_METB_357523_TOF_Serine, DL- (3TMS)	A138001-101	101	86:2407 87:1313 88:2517 89:2079 100:36439 101:5471 102:2517 103:6566 114:4596 115:3502 116:11709 117:5471 118:1423 119:1423 130:3064 131:4158 132:5909 133:9958 134:1970 135:985 144:1313 147:26153 148:4158 149:2626 158:985 163:1204 172:1204 174:1860 188:10724 189:4049 190:1532 191:985 203:1204 204:52743 205:10286 206:4377 207:547 216:1970 218:30967 219:5909 220:2626 221:766 278:3502 279:1204 280:6…	357523	-0.1	0.79	37	0.97	3.49	813	357038	169	11149	12	12	356810	357155	345	200	scan@3443	357038	100	0	scan@3443	357038	100	0	0	scan@3445	3	266	3	1	1	357038	339.75	12	100	339.75	458	257	298	NA	NA	NA	362
TRUE	FALSE	T_8959	M000015_A138001-101_METB_357523_TOF_Serine, DL- (3TMS)	A138001-101	101	86:2407 87:1313 88:2517 89:2079 100:36439 101:5471 102:2517 103:6566 114:4596 115:3502 116:11709 117:5471 118:1423 119:1423 130:3064 131:4158 132:5909 133:9958 134:1970 135:985 144:1313 147:26153 148:4158 149:2626 158:985 163:1204 172:1204 174:1860 188:10724 189:4049 190:1532 191:985 203:1204 204:52743 205:10286 206:4377 207:547 216:1970 218:30967 219:5909 220:2626 221:766 278:3502 279:1204 280:6…	357523	-0.1	0.79	37	0.97	3.49	813	357078	86	1651	26	26	356825	357329	504	200	scan@3434	357078	100	0	scan@3434	357078	100	0	0	scan@3447	6	252	0.7	1	10	357090	4305.49	26	100	40360.7	109062	60752	41305	15205	17535	14862	94903
FALSE	FALSE	T_8959	M000015_A138001-101_METB_357523_TOF_Serine, DL- (3TMS)	A138001-101	101	86:2407 87:1313 88:2517 89:2079 100:36439 101:5471 102:2517 103:6566 114:4596 115:3502 116:11709 117:5471 118:1423 119:1423 130:3064 131:4158 132:5909 133:9958 134:1970 135:985 144:1313 147:26153 148:4158 149:2626 158:985 163:1204 172:1204 174:1860 188:10724 189:4049 190:1532 191:985 203:1204 204:52743 205:10286 206:4377 207:547 216:1970 218:30967 219:5909 220:2626 221:766 278:3502 279:1204 280:6…	357523	-0.1	0.79	37	0.97	3.49	813	357028	92	2526	26	26	356825	357231	406	200	scan@3434	357028	100	0	scan@3434	357028	100	0	0	scan@3447	6	252	0.7	2	10	357090	1812.35	26	100	21027.5	62678	30969	21183	9466	9571	7811	53008
TRUE	FALSE	T_8959	M000015_A138001-101_METB_357523_TOF_Serine, DL- (3TMS)	A138001-101	101	86:2407 87:1313 88:2517 89:2079 100:36439 101:5471 102:2517 103:6566 114:4596 115:3502 116:11709 117:5471 118:1423 119:1423 130:3064 131:4158 132:5909 133:9958 134:1970 135:985 144:1313 147:26153 148:4158 149:2626 158:985 163:1204 172:1204 174:1860 188:10724 189:4049 190:1532 191:985 203:1204 204:52743 205:10286 206:4377 207:547 216:1970 218:30967 219:5909 220:2626 221:766 278:3502 279:1204 280:6…	357523	-0.1	0.79	37	0.97	3.49	813	357212	103	3916	19	19	356977	357405	428	200	scan@3437	357212	100	0	scan@3437	357212	100	0	0	scan@3450	4	252	0.7	3	10	357090	1677.62	19	100	17210.2	38294	23129	14030	NA	NA	NA	33240
TRUE	FALSE	T_8959	M000015_A138001-101_METB_357523_TOF_Serine, DL- (3TMS)	A138001-101	101	86:2407 87:1313 88:2517 89:2079 100:36439 101:5471 102:2517 103:6566 114:4596 115:3502 116:11709 117:5471 118:1423 119:1423 130:3064 131:4158 132:5909 133:9958 134:1970 135:985 144:1313 147:26153 148:4158 149:2626 158:985 163:1204 172:1204 174:1860 188:10724 189:4049 190:1532 191:985 203:1204 204:52743 205:10286 206:4377 207:547 216:1970 218:30967 219:5909 220:2626 221:766 278:3502 279:1204 280:6…	357523	-0.1	0.79	37	0.97	3.49	813	357078	87	1791	26	26	356825	357405	580	200	scan@3434	357078	100	0	scan@3434	357078	100	0	0	scan@3447	6	252	0.7	4	10	357090	1698.71	26	100	16025.4	44478	24795	15939	5869	6559	5478	38423
FALSE	FALSE	T_8959	M000015_A138001-101_METB_357523_TOF_Serine, DL- (3TMS)	A138001-101	101	86:2407 87:1313 88:2517 89:2079 100:36439 101:5471 102:2517 103:6566 114:4596 115:3502 116:11709 117:5471 118:1423 119:1423 130:3064 131:4158 132:5909 133:9958 134:1970 135:985 144:1313 147:26153 148:4158 149:2626 158:985 163:1204 172:1204 174:1860 188:10724 189:4049 190:1532 191:985 203:1204 204:52743 205:10286 206:4377 207:547 216:1970 218:30967 219:5909 220:2626 221:766 278:3502 279:1204 280:6…	357523	-0.1	0.79	37	0.97	3.49	813	357180	105	4259	6	6	357085	357405	320	200	scan@3446	357180	100	0	scan@3446	357180	100	0	0	scan@3446	2	252	0.7	5	10	357090	712.496	6	100	11131.5	18682	10482	6664	NA	NA	NA	NA
TRUE	FALSE	T_8959	M000015_A138001-101_METB_357523_TOF_Serine, DL- (3TMS)	A138001-101	101	86:2407 87:1313 88:2517 89:2079 100:36439 101:5471 102:2517 103:6566 114:4596 115:3502 116:11709 117:5471 118:1423 119:1423 130:3064 131:4158 132:5909 133:9958 134:1970 135:985 144:1313 147:26153 148:4158 149:2626 158:985 163:1204 172:1204 174:1860 188:10724 189:4049 190:1532 191:985 203:1204 204:52743 205:10286 206:4377 207:547 216:1970 218:30967 219:5909 220:2626 221:766 278:3502 279:1204 280:6…	357523	-0.1	0.79	37	0.97	3.49	813	357101	102	3767	25	25	357000	357405	405	200	scan@3443	357101	100	0	scan@3443	357101	100	0	0	scan@3446	5	252	0.7	6	10	357090	1181.97	25	100	10996.5	28126	15864	10189	4497	4357	3843	24233
FALSE	FALSE	T_8959	M000015_A138001-101_METB_357523_TOF_Serine, DL- (3TMS)	A138001-101	101	86:2407 87:1313 88:2517 89:2079 100:36439 101:5471 102:2517 103:6566 114:4596 115:3502 116:11709 117:5471 118:1423 119:1423 130:3064 131:4158 132:5909 133:9958 134:1970 135:985 144:1313 147:26153 148:4158 149:2626 158:985 163:1204 172:1204 174:1860 188:10724 189:4049 190:1532 191:985 203:1204 204:52743 205:10286 206:4377 207:547 216:1970 218:30967 219:5909 220:2626 221:766 278:3502 279:1204 280:6…	357523	-0.1	0.79	37	0.97	3.49	813	357192	77	191	11	11	357009	357405	396	200	scan@3445	357192	100	0	scan@3445	357192	100	0	0	scan@3446	2	252	0.7	7	10	357090	594.91	11	100	8554.45	15131	8730	5283	NA	NA	NA	NA
FALSE	FALSE	T_8959	M000015_A138001-101_METB_357523_TOF_Serine, DL- (3TMS)	A138001-101	101	86:2407 87:1313 88:2517 89:2079 100:36439 101:5471 102:2517 103:6566 114:4596 115:3502 116:11709 117:5471 118:1423 119:1423 130:3064 131:4158 132:5909 133:9958 134:1970 135:985 144:1313 147:26153 148:4158 149:2626 158:985 163:1204 172:1204 174:1860 188:10724 189:4049 190:1532 191:985 203:1204 204:52743 205:10286 206:4377 207:547 216:1970 218:30967 219:5909 220:2626 221:766 278:3502 279:1204 280:6…	357523	-0.1	0.79	37	0.97	3.49	813	357079	98	3112	25	25	356954	357405	451	200	scan@3444	357079	100	0	scan@3444	357079	100	0	0	scan@3447	6	252	0.7	8	10	357090	488.821	25	100	4809.2	14384	6744	4518	1874	1759	1430	11788
FALSE	FALSE	T_8959	M000015_A138001-101_METB_357523_TOF_Serine, DL- (3TMS)	A138001-101	101	86:2407 87:1313 88:2517 89:2079 100:36439 101:5471 102:2517 103:6566 114:4596 115:3502 116:11709 117:5471 118:1423 119:1423 130:3064 131:4158 132:5909 133:9958 134:1970 135:985 144:1313 147:26153 148:4158 149:2626 158:985 163:1204 172:1204 174:1860 188:10724 189:4049 190:1532 191:985 203:1204 204:52743 205:10286 206:4377 207:547 216:1970 218:30967 219:5909 220:2626 221:766 278:3502 279:1204 280:6…	357523	-0.1	0.79	37	0.97	3.49	813	357101	113	5152	25	25	357009	357405	396	200	scan@3445	357101	100	0	scan@3445	357101	100	0	0	scan@3447	6	252	0.7	9	10	357090	427.06	25	100	4057.84	11368	5882	3808	1773	1569	1284	9135
FALSE	FALSE	T_8959	M000015_A138001-101_METB_357523_TOF_Serine, DL- (3TMS)	A138001-101	101	86:2407 87:1313 88:2517 89:2079 100:36439 101:5471 102:2517 103:6566 114:4596 115:3502 116:11709 117:5471 118:1423 119:1423 130:3064 131:4158 132:5909 133:9958 134:1970 135:985 144:1313 147:26153 148:4158 149:2626 158:985 163:1204 172:1204 174:1860 188:10724 189:4049 190:1532 191:985 203:1204 204:52743 205:10286 206:4377 207:547 216:1970 218:30967 219:5909 220:2626 221:766 278:3502 279:1204 280:6…	357523	-0.1	0.79	37	0.97	3.49	813	357012	94	2685	24	24	356752	357155	403	200	scan@3439	357012	100	0	scan@3439	357012	100	0	0	scan@3444	6	252	0.7	10	10	357090	100	24	100	1019.96	3054	1413	958	410	341	301	2486
FALSE	FALSE	T_8959	M000015_A138001-101_METB_357523_TOF_Serine, DL- (3TMS)	A138001-101	101	86:2407 87:1313 88:2517 89:2079 100:36439 101:5471 102:2517 103:6566 114:4596 115:3502 116:11709 117:5471 118:1423 119:1423 130:3064 131:4158 132:5909 133:9958 134:1970 135:985 144:1313 147:26153 148:4158 149:2626 158:985 163:1204 172:1204 174:1860 188:10724 189:4049 190:1532 191:985 203:1204 204:52743 205:10286 206:4377 207:547 216:1970 218:30967 219:5909 220:2626 221:766 278:3502 279:1204 280:6…	357523	-0.1	0.79	37	0.97	3.49	813	357096	80	694	16	16	356927	357405	478	200	scan@3445	357096	100	0	scan@3445	357096	100	0	0	scan@3446	4	269	3	1	1	357096	1277.31	16	100	1277.31	2981	1401	953	204	NA	NA	2479
FALSE	FALSE	T_8959	M000015_A138001-101_METB_357523_TOF_Serine, DL- (3TMS)	A138001-101	101	86:2407 87:1313 88:2517 89:2079 100:36439 101:5471 102:2517 103:6566 114:4596 115:3502 116:11709 117:5471 118:1423 119:1423 130:3064 131:4158 132:5909 133:9958 134:1970 135:985 144:1313 147:26153 148:4158 149:2626 158:985 163:1204 172:1204 174:1860 188:10724 189:4049 190:1532 191:985 203:1204 204:52743 205:10286 206:4377 207:547 216:1970 218:30967 219:5909 220:2626 221:766 278:3502 279:1204 280:6…	357523	-0.1	0.79	37	0.97	3.49	813	357101	78	373	9	9	357009	357506	497	200	scan@3445	357101	100	0	scan@3445	357101	100	0	0	scan@3447	3	264	2	1	1	357101	777.444	9	100	777.444	1185	870	493	NA	NA	NA	NA
FALSE	FALSE	T_8959	M000015_A138001-101_METB_357523_TOF_Serine, DL- (3TMS)	A138001-101	101	86:2407 87:1313 88:2517 89:2079 100:36439 101:5471 102:2517 103:6566 114:4596 115:3502 116:11709 117:5471 118:1423 119:1423 130:3064 131:4158 132:5909 133:9958 134:1970 135:985 144:1313 147:26153 148:4158 149:2626 158:985 163:1204 172:1204 174:1860 188:10724 189:4049 190:1532 191:985 203:1204 204:52743 205:10286 206:4377 207:547 216:1970 218:30967 219:5909 220:2626 221:766 278:3502 279:1204 280:6…	357523	-0.1	0.79	37	0.97	3.49	813	357101	82	957	7	7	356988	357144	156	200	scan@3447	357101	100	0	scan@3447	357101	100	0	0	scan@3447	2	271	2	1	1	357101	309	7	33	309	393	241	NA	NA	NA	NA	344
FALSE	FALSE	T_8959	M000015_A138001-101_METB_357523_TOF_Serine, DL- (3TMS)	A138001-101	101	86:2407 87:1313 88:2517 89:2079 100:36439 101:5471 102:2517 103:6566 114:4596 115:3502 116:11709 117:5471 118:1423 119:1423 130:3064 131:4158 132:5909 133:9958 134:1970 135:985 144:1313 147:26153 148:4158 149:2626 158:985 163:1204 172:1204 174:1860 188:10724 189:4049 190:1532 191:985 203:1204 204:52743 205:10286 206:4377 207:547 216:1970 218:30967 219:5909 220:2626 221:766 278:3502 279:1204 280:6…	357523	-0.1	0.79	37	0.97	3.49	813	357101	209	14789	11	11	357009	357231	222	200	scan@3445	357101	100	0	scan@3445	357101	100	0	0	scan@3450	4	272	12	1	1	357101	286.455	11	50	286.455	323	208	267	NA	NA	NA	323
FALSE	FALSE	T_8959	M000015_A138001-101_METB_357523_TOF_Serine, DL- (3TMS)	A138001-101	101	86:2407 87:1313 88:2517 89:2079 100:36439 101:5471 102:2517 103:6566 114:4596 115:3502 116:11709 117:5471 118:1423 119:1423 130:3064 131:4158 132:5909 133:9958 134:1970 135:985 144:1313 147:26153 148:4158 149:2626 158:985 163:1204 172:1204 174:1860 188:10724 189:4049 190:1532 191:985 203:1204 204:52743 205:10286 206:4377 207:547 216:1970 218:30967 219:5909 220:2626 221:766 278:3502 279:1204 280:6…	357523	-0.1	0.79	37	0.97	3.49	813	357091	255	17740	24	24	356954	357231	277	200	scan@3444	357091	100	0	scan@3444	357091	100	0	0	scan@3447	7	259	5	1	2	357111	1211.54	24	100	3947.5	7733	4242	5090	1714	1712	1394	7849
FALSE	FALSE	T_8959	M000015_A138001-101_METB_357523_TOF_Serine, DL- (3TMS)	A138001-101	101	86:2407 87:1313 88:2517 89:2079 100:36439 101:5471 102:2517 103:6566 114:4596 115:3502 116:11709 117:5471 118:1423 119:1423 130:3064 131:4158 132:5909 133:9958 134:1970 135:985 144:1313 147:26153 148:4158 149:2626 158:985 163:1204 172:1204 174:1860 188:10724 189:4049 190:1532 191:985 203:1204 204:52743 205:10286 206:4377 207:547 216:1970 218:30967 219:5909 220:2626 221:766 278:3502 279:1204 280:6…	357523	-0.1	0.79	37	0.97	3.49	813	357131	181	12350	11	11	357009	357231	222	200	scan@3445	357131	100	0	scan@3445	357131	100	0	0	scan@3445	2	259	5	2	2	357111	100	11	50	520.818	663	395	392	NA	NA	NA	664
FALSE	FALSE	T_8959	M000015_A138001-101_METB_357523_TOF_Serine, DL- (3TMS)	A138001-101	101	86:2407 87:1313 88:2517 89:2079 100:36439 101:5471 102:2517 103:6566 114:4596 115:3502 116:11709 117:5471 118:1423 119:1423 130:3064 131:4158 132:5909 133:9958 134:1970 135:985 144:1313 147:26153 148:4158 149:2626 158:985 163:1204 172:1204 174:1860 188:10724 189:4049 190:1532 191:985 203:1204 204:52743 205:10286 206:4377 207:547 216:1970 218:30967 219:5909 220:2626 221:766 278:3502 279:1204 280:6…	357523	-0.1	0.79	37	0.97	3.49	813	357090	240	16871	26	26	356825	357231	406	200	scan@3434	357090	100	0	scan@3434	357090	100	0	0	scan@3447	7	246	1	1	13	357131	140639	26	100	236471	456754	286131	304091	134219	140752	118579	459463
FALSE	FALSE	T_8959	M000015_A138001-101_METB_357523_TOF_Serine, DL- (3TMS)	A138001-101	101	86:2407 87:1313 88:2517 89:2079 100:36439 101:5471 102:2517 103:6566 114:4596 115:3502 116:11709 117:5471 118:1423 119:1423 130:3064 131:4158 132:5909 133:9958 134:1970 135:985 144:1313 147:26153 148:4158 149:2626 158:985 163:1204 172:1204 174:1860 188:10724 189:4049 190:1532 191:985 203:1204 204:52743 205:10286 206:4377 207:547 216:1970 218:30967 219:5909 220:2626 221:766 278:3502 279:1204 280:6…	357523	-0.1	0.79	37	0.97	3.49	813	357055	241	16901	26	26	356825	357231	406	200	scan@3434	357055	100	0	scan@3434	357055	100	0	0	scan@3447	7	246	1	2	13	357131	25927.8	26	100	44355.8	85690	53568	57416	25109	26210	22035	85868
FALSE	FALSE	T_8959	M000015_A138001-101_METB_357523_TOF_Serine, DL- (3TMS)	A138001-101	101	86:2407 87:1313 88:2517 89:2079 100:36439 101:5471 102:2517 103:6566 114:4596 115:3502 116:11709 117:5471 118:1423 119:1423 130:3064 131:4158 132:5909 133:9958 134:1970 135:985 144:1313 147:26153 148:4158 149:2626 158:985 163:1204 172:1204 174:1860 188:10724 189:4049 190:1532 191:985 203:1204 204:52743 205:10286 206:4377 207:547 216:1970 218:30967 219:5909 220:2626 221:766 278:3502 279:1204 280:6…	357523	-0.1	0.79	37	0.97	3.49	813	357022	242	16970	26	26	356825	357155	330	200	scan@3434	357022	100	0	scan@3434	357022	100	0	0	scan@3447	5	246	1	3	13	357131	18600.1	26	100	31947.2	61203	38567	41414	18109	18844	15783	61376
FALSE	FALSE	T_8959	M000015_A138001-101_METB_357523_TOF_Serine, DL- (3TMS)	A138001-101	101	86:2407 87:1313 88:2517 89:2079 100:36439 101:5471 102:2517 103:6566 114:4596 115:3502 116:11709 117:5471 118:1423 119:1423 130:3064 131:4158 132:5909 133:9958 134:1970 135:985 144:1313 147:26153 148:4158 149:2626 158:985 163:1204 172:1204 174:1860 188:10724 189:4049 190:1532 191:985 203:1204 204:52743 205:10286 206:4377 207:547 216:1970 218:30967 219:5909 220:2626 221:766 278:3502 279:1204 280:6…	357523	-0.1	0.79	37	0.97	3.49	813	357098	197	13703	14	14	357009	357405	396	200	scan@3445	357098	100	0	scan@3445	357098	100	0	0	scan@3446	4	246	1	4	13	357131	190.356	14	100	436.5	578	385	423	NA	NA	NA	605
FALSE	FALSE	T_8959	M000015_A138001-101_METB_357523_TOF_Serine, DL- (3TMS)	A138001-101	101	86:2407 87:1313 88:2517 89:2079 100:36439 101:5471 102:2517 103:6566 114:4596 115:3502 116:11709 117:5471 118:1423 119:1423 130:3064 131:4158 132:5909 133:9958 134:1970 135:985 144:1313 147:26153 148:4158 149:2626 158:985 163:1204 172:1204 174:1860 188:10724 189:4049 190:1532 191:985 203:1204 204:52743 205:10286 206:4377 207:547 216:1970 218:30967 219:5909 220:2626 221:766 278:3502 279:1204 280:6…	357523	-0.1	0.79	37	0.97	3.49	813	357116	198	13749	12	12	357009	357405	396	200	scan@3445	357116	100	0	scan@3445	357116	100	0	0	scan@3450	4	246	1	5	13	357131	163.986	12	100	403.167	503	331	362	NA	NA	NA	485
FALSE	FALSE	T_8959	M000015_A138001-101_METB_357523_TOF_Serine, DL- (3TMS)	A138001-101	101	86:2407 87:1313 88:2517 89:2079 100:36439 101:5471 102:2517 103:6566 114:4596 115:3502 116:11709 117:5471 118:1423 119:1423 130:3064 131:4158 132:5909 133:9958 134:1970 135:985 144:1313 147:26153 148:4158 149:2626 158:985 163:1204 172:1204 174:1860 188:10724 189:4049 190:1532 191:985 203:1204 204:52743 205:10286 206:4377 207:547 216:1970 218:30967 219:5909 220:2626 221:766 278:3502 279:1204 280:6…	357523	-0.1	0.79	37	0.97	3.49	813	357140	239	16835	15	15	357009	357231	222	200	scan@3445	357140	100	0	scan@3445	357140	100	0	0	scan@3450	5	246	1	6	13	357131	159.541	15	67	369.933	487	304	370	NA	NA	NA	505
FALSE	FALSE	T_8959	M000015_A138001-101_METB_357523_TOF_Serine, DL- (3TMS)	A138001-101	101	86:2407 87:1313 88:2517 89:2079 100:36439 101:5471 102:2517 103:6566 114:4596 115:3502 116:11709 117:5471 118:1423 119:1423 130:3064 131:4158 132:5909 133:9958 134:1970 135:985 144:1313 147:26153 148:4158 149:2626 158:985 163:1204 172:1204 174:1860 188:10724 189:4049 190:1532 191:985 203:1204 204:52743 205:10286 206:4377 207:547 216:1970 218:30967 219:5909 220:2626 221:766 278:3502 279:1204 280:6…	357523	-0.1	0.79	37	0.97	3.49	813	357200	195	13606	12	12	357009	357405	396	200	scan@3445	357200	100	0	scan@3445	357200	100	0	0	scan@3445	2	246	1	7	13	357131	129.989	12	100	321.167	403	235	271	NA	NA	NA	395
FALSE	FALSE	T_8959	M000015_A138001-101_METB_357523_TOF_Serine, DL- (3TMS)	A138001-101	101	86:2407 87:1313 88:2517 89:2079 100:36439 101:5471 102:2517 103:6566 114:4596 115:3502 116:11709 117:5471 118:1423 119:1423 130:3064 131:4158 132:5909 133:9958 134:1970 135:985 144:1313 147:26153 148:4158 149:2626 158:985 163:1204 172:1204 174:1860 188:10724 189:4049 190:1532 191:985 203:1204 204:52743 205:10286 206:4377 207:547 216:1970 218:30967 219:5909 220:2626 221:766 278:3502 279:1204 280:6…	357523	-0.1	0.79	37	0.97	3.49	813	357038	187	12793	12	12	356950	357405	455	200	scan@3443	357038	100	0	scan@3443	357038	100	0	0	scan@3447	4	246	1	8	13	357131	127.685	12	100	316.167	341	265	270	NA	NA	NA	391
FALSE	FALSE	T_8959	M000015_A138001-101_METB_357523_TOF_Serine, DL- (3TMS)	A138001-101	101	86:2407 87:1313 88:2517 89:2079 100:36439 101:5471 102:2517 103:6566 114:4596 115:3502 116:11709 117:5471 118:1423 119:1423 130:3064 131:4158 132:5909 133:9958 134:1970 135:985 144:1313 147:26153 148:4158 149:2626 158:985 163:1204 172:1204 174:1860 188:10724 189:4049 190:1532 191:985 203:1204 204:52743 205:10286 206:4377 207:547 216:1970 218:30967 219:5909 220:2626 221:766 278:3502 279:1204 280:6…	357523	-0.1	0.79	37	0.97	3.49	813	357167	194	13554	10	10	357085	357307	222	200	scan@3446	357167	100	0	scan@3446	357167	100	0	0	scan@3447	3	246	1	9	13	357131	114.613	10	50	311.9	365	228	293	NA	NA	NA	367
FALSE	FALSE	T_8959	M000015_A138001-101_METB_357523_TOF_Serine, DL- (3TMS)	A138001-101	101	86:2407 87:1313 88:2517 89:2079 100:36439 101:5471 102:2517 103:6566 114:4596 115:3502 116:11709 117:5471 118:1423 119:1423 130:3064 131:4158 132:5909 133:9958 134:1970 135:985 144:1313 147:26153 148:4158 149:2626 158:985 163:1204 172:1204 174:1860 188:10724 189:4049 190:1532 191:985 203:1204 204:52743 205:10286 206:4377 207:547 216:1970 218:30967 219:5909 220:2626 221:766 278:3502 279:1204 280:6…	357523	-0.1	0.79	37	0.97	3.49	813	357167	224	15974	11	11	357009	357231	222	200	scan@3445	357167	100	0	scan@3445	357167	100	0	0	scan@3447	2	246	1	10	13	357131	110.852	11	50	306	373	230	263	NA	NA	NA	367
FALSE	FALSE	T_8959	M000015_A138001-101_METB_357523_TOF_Serine, DL- (3TMS)	A138001-101	101	86:2407 87:1313 88:2517 89:2079 100:36439 101:5471 102:2517 103:6566 114:4596 115:3502 116:11709 117:5471 118:1423 119:1423 130:3064 131:4158 132:5909 133:9958 134:1970 135:985 144:1313 147:26153 148:4158 149:2626 158:985 163:1204 172:1204 174:1860 188:10724 189:4049 190:1532 191:985 203:1204 204:52743 205:10286 206:4377 207:547 216:1970 218:30967 219:5909 220:2626 221:766 278:3502 279:1204 280:6…	357523	-0.1	0.79	37	0.97	3.49	813	357167	183	12463	11	11	357009	357307	298	200	scan@3445	357167	100	0	scan@3445	357167	100	0	0	scan@3447	3	246	1	11	13	357131	109.032	11	50	302.273	362	210	272	NA	NA	NA	362
FALSE	FALSE	T_8959	M000015_A138001-101_METB_357523_TOF_Serine, DL- (3TMS)	A138001-101	101	86:2407 87:1313 88:2517 89:2079 100:36439 101:5471 102:2517 103:6566 114:4596 115:3502 116:11709 117:5471 118:1423 119:1423 130:3064 131:4158 132:5909 133:9958 134:1970 135:985 144:1313 147:26153 148:4158 149:2626 158:985 163:1204 172:1204 174:1860 188:10724 189:4049 190:1532 191:985 203:1204 204:52743 205:10286 206:4377 207:547 216:1970 218:30967 219:5909 220:2626 221:766 278:3502 279:1204 280:6…	357523	-0.1	0.79	37	0.97	3.49	813	357131	186	12706	11	11	356933	357231	298	200	scan@3443	357131	100	0	scan@3443	357131	100	0	0	scan@3450	4	246	1	12	13	357131	104.903	11	50	288.455	328	213	257	NA	NA	NA	332
FALSE	FALSE	T_8959	M000015_A138001-101_METB_357523_TOF_Serine, DL- (3TMS)	A138001-101	101	86:2407 87:1313 88:2517 89:2079 100:36439 101:5471 102:2517 103:6566 114:4596 115:3502 116:11709 117:5471 118:1423 119:1423 130:3064 131:4158 132:5909 133:9958 134:1970 135:985 144:1313 147:26153 148:4158 149:2626 158:985 163:1204 172:1204 174:1860 188:10724 189:4049 190:1532 191:985 203:1204 204:52743 205:10286 206:4377 207:547 216:1970 218:30967 219:5909 220:2626 221:766 278:3502 279:1204 280:6…	357523	-0.1	0.79	37	0.97	3.49	813	357167	199	13791	11	11	357009	357231	222	200	scan@3445	357167	100	0	scan@3445	357167	100	0	0	scan@3446	2	246	1	13	13	357131	100	11	50	275.182	313	213	268	NA	NA	NA	318
FALSE	FALSE	T_8959	M000015_A138001-101_METB_357523_TOF_Serine, DL- (3TMS)	A138001-101	101	86:2407 87:1313 88:2517 89:2079 100:36439 101:5471 102:2517 103:6566 114:4596 115:3502 116:11709 117:5471 118:1423 119:1423 130:3064 131:4158 132:5909 133:9958 134:1970 135:985 144:1313 147:26153 148:4158 149:2626 158:985 163:1204 172:1204 174:1860 188:10724 189:4049 190:1532 191:985 203:1204 204:52743 205:10286 206:4377 207:547 216:1970 218:30967 219:5909 220:2626 221:766 278:3502 279:1204 280:6…	357523	-0.1	0.79	37	0.97	3.49	813	357134	208	14736	12	12	357066	357329	263	200	scan@3445	357134	100	0	scan@3445	357134	100	0	0	scan@3446	3	267	9	1	1	357134	356.583	12	100	356.583	383	286	286	NA	NA	NA	384
FALSE	FALSE	T_8959	M000015_A138001-101_METB_357523_TOF_Serine, DL- (3TMS)	A138001-101	101	86:2407 87:1313 88:2517 89:2079 100:36439 101:5471 102:2517 103:6566 114:4596 115:3502 116:11709 117:5471 118:1423 119:1423 130:3064 131:4158 132:5909 133:9958 134:1970 135:985 144:1313 147:26153 148:4158 149:2626 158:985 163:1204 172:1204 174:1860 188:10724 189:4049 190:1532 191:985 203:1204 204:52743 205:10286 206:4377 207:547 216:1970 218:30967 219:5909 220:2626 221:766 278:3502 279:1204 280:6…	357523	-0.1	0.79	37	0.97	3.49	813	357136	201	13925	7	7	357045	357231	186	200	scan@3447	357136	100	0	scan@3447	357136	100	0	0	scan@3450	2	262	5	1	1	357136	254.714	7	50	254.714	243	NA	206	NA	NA	NA	259
TRUE	FALSE	T_8959	M000015_A138001-101_METB_357523_TOF_Serine, DL- (3TMS)	A138001-101	101	86:2407 87:1313 88:2517 89:2079 100:36439 101:5471 102:2517 103:6566 114:4596 115:3502 116:11709 117:5471 118:1423 119:1423 130:3064 131:4158 132:5909 133:9958 134:1970 135:985 144:1313 147:26153 148:4158 149:2626 158:985 163:1204 172:1204 174:1860 188:10724 189:4049 190:1532 191:985 203:1204 204:52743 205:10286 206:4377 207:547 216:1970 218:30967 219:5909 220:2626 221:766 278:3502 279:1204 280:6…	357523	-0.1	0.79	37	0.97	3.49	813	357090	88	1958	20	20	356939	357405	466	200	scan@3444	357090	100	0	scan@3444	357090	100	0	0	scan@3446	6	250	1.25	1	4	357142	849.413	20	100	8949.25	23256	12600	7707	NA	NA	NA	18988
TRUE	FALSE	T_8959	M000015_A138001-101_METB_357523_TOF_Serine, DL- (3TMS)	A138001-101	101	86:2407 87:1313 88:2517 89:2079 100:36439 101:5471 102:2517 103:6566 114:4596 115:3502 116:11709 117:5471 118:1423 119:1423 130:3064 131:4158 132:5909 133:9958 134:1970 135:985 144:1313 147:26153 148:4158 149:2626 158:985 163:1204 172:1204 174:1860 188:10724 189:4049 190:1532 191:985 203:1204 204:52743 205:10286 206:4377 207:547 216:1970 218:30967 219:5909 220:2626 221:766 278:3502 279:1204 280:6…	357523	-0.1	0.79	37	0.97	3.49	813	357192	118	6001	7	7	357085	357405	320	200	scan@3446	357192	100	0	scan@3446	357192	100	0	0	scan@3446	2	250	1.25	2	4	357142	295.191	7	100	4879.29	7283	4434	2589	NA	NA	NA	NA
FALSE	FALSE	T_8959	M000015_A138001-101_METB_357523_TOF_Serine, DL- (3TMS)	A138001-101	101	86:2407 87:1313 88:2517 89:2079 100:36439 101:5471 102:2517 103:6566 114:4596 115:3502 116:11709 117:5471 118:1423 119:1423 130:3064 131:4158 132:5909 133:9958 134:1970 135:985 144:1313 147:26153 148:4158 149:2626 158:985 163:1204 172:1204 174:1860 188:10724 189:4049 190:1532 191:985 203:1204 204:52743 205:10286 206:4377 207:547 216:1970 218:30967 219:5909 220:2626 221:766 278:3502 279:1204 280:6…	357523	-0.1	0.79	37	0.97	3.49	813	357182	76	27	19	19	357009	357405	396	200	scan@3445	357182	100	0	scan@3445	357182	100	0	0	scan@3450	5	250	1.25	3	4	357142	376.994	19	100	4456.63	10494	5901	3677	NA	NA	NA	9185
FALSE	FALSE	T_8959	M000015_A138001-101_METB_357523_TOF_Serine, DL- (3TMS)	A138001-101	101	86:2407 87:1313 88:2517 89:2079 100:36439 101:5471 102:2517 103:6566 114:4596 115:3502 116:11709 117:5471 118:1423 119:1423 130:3064 131:4158 132:5909 133:9958 134:1970 135:985 144:1313 147:26153 148:4158 149:2626 158:985 163:1204 172:1204 174:1860 188:10724 189:4049 190:1532 191:985 203:1204 204:52743 205:10286 206:4377 207:547 216:1970 218:30967 219:5909 220:2626 221:766 278:3502 279:1204 280:6…	357523	-0.1	0.79	37	0.97	3.49	813	357101	99	3233	25	25	357000	357435	435	200	scan@3443	357101	100	0	scan@3443	357101	100	0	0	scan@3446	5	250	1.25	4	4	357142	100	25	100	983.64	2782	1438	885	328	225	242	2287
FALSE	FALSE	T_8959	M000015_A138001-101_METB_357523_TOF_Serine, DL- (3TMS)	A138001-101	101	86:2407 87:1313 88:2517 89:2079 100:36439 101:5471 102:2517 103:6566 114:4596 115:3502 116:11709 117:5471 118:1423 119:1423 130:3064 131:4158 132:5909 133:9958 134:1970 135:985 144:1313 147:26153 148:4158 149:2626 158:985 163:1204 172:1204 174:1860 188:10724 189:4049 190:1532 191:985 203:1204 204:52743 205:10286 206:4377 207:547 216:1970 218:30967 219:5909 220:2626 221:766 278:3502 279:1204 280:6…	357523	-0.1	0.79	37	0.97	3.49	813	357154	83	1105	12	12	357085	357405	320	200	scan@3446	357154	100	0	scan@3446	357154	100	0	0	scan@3446	4	260	3	1	1	357154	522.25	12	100	522.25	848	436	250	NA	NA	NA	699
TRUE	FALSE	T_8959	M000015_A138001-101_METB_357523_TOF_Serine, DL- (3TMS)	A138001-101	101	86:2407 87:1313 88:2517 89:2079 100:36439 101:5471 102:2517 103:6566 114:4596 115:3502 116:11709 117:5471 118:1423 119:1423 130:3064 131:4158 132:5909 133:9958 134:1970 135:985 144:1313 147:26153 148:4158 149:2626 158:985 163:1204 172:1204 174:1860 188:10724 189:4049 190:1532 191:985 203:1204 204:52743 205:10286 206:4377 207:547 216:1970 218:30967 219:5909 220:2626 221:766 278:3502 279:1204 280:6…	357523	-0.1	0.79	37	0.97	3.49	813	357159	101	3583	25	25	357085	357405	320	200	scan@3446	357159	100	0	scan@3446	357159	100	0	0	scan@3449	7	273	2	1	1	357159	7123.48	25	100	7123.48	16749	10712	5610	2636	2078	2294	14263
TRUE	FALSE	T_8959	M000015_A138001-101_METB_357523_TOF_Serine, DL- (3TMS)	A138001-101	101	86:2407 87:1313 88:2517 89:2079 100:36439 101:5471 102:2517 103:6566 114:4596 115:3502 116:11709 117:5471 118:1423 119:1423 130:3064 131:4158 132:5909 133:9958 134:1970 135:985 144:1313 147:26153 148:4158 149:2626 158:985 163:1204 172:1204 174:1860 188:10724 189:4049 190:1532 191:985 203:1204 204:52743 205:10286 206:4377 207:547 216:1970 218:30967 219:5909 220:2626 221:766 278:3502 279:1204 280:6…	357523	-0.1	0.79	37	0.97	3.49	813	357096	131	7482	26	26	356901	357405	504	200	scan@3435	357096	100	0	scan@3435	357096	100	0	0	scan@3446	5	249	0.428571	1	14	357161	24180.1	26	100	38182.5	91304	53119	39874	20658	19142	15594	83684
TRUE	FALSE	T_8959	M000015_A138001-101_METB_357523_TOF_Serine, DL- (3TMS)	A138001-101	101	86:2407 87:1313 88:2517 89:2079 100:36439 101:5471 102:2517 103:6566 114:4596 115:3502 116:11709 117:5471 118:1423 119:1423 130:3064 131:4158 132:5909 133:9958 134:1970 135:985 144:1313 147:26153 148:4158 149:2626 158:985 163:1204 172:1204 174:1860 188:10724 189:4049 190:1532 191:985 203:1204 204:52743 205:10286 206:4377 207:547 216:1970 218:30967 219:5909 220:2626 221:766 278:3502 279:1204 280:6…	357523	-0.1	0.79	37	0.97	3.49	813	357176	117	5812	24	24	356977	357405	428	200	scan@3437	357176	100	0	scan@3437	357176	100	0	0	scan@3450	6	249	0.428571	2	14	357161	8886.77	24	100	15001	34177	20811	13113	6992	6063	5742	30320
TRUE	FALSE	T_8959	M000015_A138001-101_METB_357523_TOF_Serine, DL- (3TMS)	A138001-101	101	86:2407 87:1313 88:2517 89:2079 100:36439 101:5471 102:2517 103:6566 114:4596 115:3502 116:11709 117:5471 118:1423 119:1423 130:3064 131:4158 132:5909 133:9958 134:1970 135:985 144:1313 147:26153 148:4158 149:2626 158:985 163:1204 172:1204 174:1860 188:10724 189:4049 190:1532 191:985 203:1204 204:52743 205:10286 206:4377 207:547 216:1970 218:30967 219:5909 220:2626 221:766 278:3502 279:1204 280:6…	357523	-0.1	0.79	37	0.97	3.49	813	357182	132	7666	25	25	357045	357405	360	200	scan@3447	357182	100	0	scan@3447	357182	100	0	0	scan@3446	5	249	0.428571	3	14	357161	5671.67	25	100	9532.28	20512	12895	8829	4531	3652	3398	18943
FALSE	FALSE	T_8959	M000015_A138001-101_METB_357523_TOF_Serine, DL- (3TMS)	A138001-101	101	86:2407 87:1313 88:2517 89:2079 100:36439 101:5471 102:2517 103:6566 114:4596 115:3502 116:11709 117:5471 118:1423 119:1423 130:3064 131:4158 132:5909 133:9958 134:1970 135:985 144:1313 147:26153 148:4158 149:2626 158:985 163:1204 172:1204 174:1860 188:10724 189:4049 190:1532 191:985 203:1204 204:52743 205:10286 206:4377 207:547 216:1970 218:30967 219:5909 220:2626 221:766 278:3502 279:1204 280:6…	357523	-0.1	0.79	37	0.97	3.49	813	357003	150	9461	25	25	356849	357253	404	200	scan@3440	357003	100	0	scan@3440	357003	100	0	0	scan@3443	5	249	0.428571	4	14	357161	4262.51	25	100	7200.16	12340	9396	8607	4395	4039	3290	11836
FALSE	FALSE	T_8959	M000015_A138001-101_METB_357523_TOF_Serine, DL- (3TMS)	A138001-101	101	86:2407 87:1313 88:2517 89:2079 100:36439 101:5471 102:2517 103:6566 114:4596 115:3502 116:11709 117:5471 118:1423 119:1423 130:3064 131:4158 132:5909 133:9958 134:1970 135:985 144:1313 147:26153 148:4158 149:2626 158:985 163:1204 172:1204 174:1860 188:10724 189:4049 190:1532 191:985 203:1204 204:52743 205:10286 206:4377 207:547 216:1970 218:30967 219:5909 220:2626 221:766 278:3502 279:1204 280:6…	357523	-0.1	0.79	37	0.97	3.49	813	357187	166	10993	24	24	357076	357344	268	200	scan@3444	357187	100	0	scan@3444	357187	100	0	0	scan@3450	5	249	0.428571	5	14	357161	1253.07	24	100	2159.88	4782	2639	2443	900	847	678	4608
FALSE	FALSE	T_8959	M000015_A138001-101_METB_357523_TOF_Serine, DL- (3TMS)	A138001-101	101	86:2407 87:1313 88:2517 89:2079 100:36439 101:5471 102:2517 103:6566 114:4596 115:3502 116:11709 117:5471 118:1423 119:1423 130:3064 131:4158 132:5909 133:9958 134:1970 135:985 144:1313 147:26153 148:4158 149:2626 158:985 163:1204 172:1204 174:1860 188:10724 189:4049 190:1532 191:985 203:1204 204:52743 205:10286 206:4377 207:547 216:1970 218:30967 219:5909 220:2626 221:766 278:3502 279:1204 280:6…	357523	-0.1	0.79	37	0.97	3.49	813	357215	146	9351	18	18	357091	357405	314	200	scan@3447	357215	100	0	scan@3447	357215	100	0	0	scan@3447	3	249	0.428571	6	14	357161	1137.71	18	100	1654.72	2989	2124	1825	1007	NA	751	NA
FALSE	FALSE	T_8959	M000015_A138001-101_METB_357523_TOF_Serine, DL- (3TMS)	A138001-101	101	86:2407 87:1313 88:2517 89:2079 100:36439 101:5471 102:2517 103:6566 114:4596 115:3502 116:11709 117:5471 118:1423 119:1423 130:3064 131:4158 132:5909 133:9958 134:1970 135:985 144:1313 147:26153 148:4158 149:2626 158:985 163:1204 172:1204 174:1860 188:10724 189:4049 190:1532 191:985 203:1204 204:52743 205:10286 206:4377 207:547 216:1970 218:30967 219:5909 220:2626 221:766 278:3502 279:1204 280:6…	357523	-0.1	0.79	37	0.97	3.49	813	357091	160	10508	25	25	356924	357405	481	200	scan@3441	357091	100	0	scan@3441	357091	100	0	0	scan@3447	7	249	0.428571	7	14	357161	929.221	25	100	1614.04	3855	2012	1793	676	558	495	3541
FALSE	FALSE	T_8959	M000015_A138001-101_METB_357523_TOF_Serine, DL- (3TMS)	A138001-101	101	86:2407 87:1313 88:2517 89:2079 100:36439 101:5471 102:2517 103:6566 114:4596 115:3502 116:11709 117:5471 118:1423 119:1423 130:3064 131:4158 132:5909 133:9958 134:1970 135:985 144:1313 147:26153 148:4158 149:2626 158:985 163:1204 172:1204 174:1860 188:10724 189:4049 190:1532 191:985 203:1204 204:52743 205:10286 206:4377 207:547 216:1970 218:30967 219:5909 220:2626 221:766 278:3502 279:1204 280:6…	357523	-0.1	0.79	37	0.97	3.49	813	357015	151	9553	19	19	356893	357329	436	200	scan@3444	357015	100	0	scan@3444	357015	100	0	0	scan@3444	6	249	0.428571	8	14	357161	843.154	19	100	1117.89	2205	1618	1541	795	691	NA	NA
FALSE	FALSE	T_8959	M000015_A138001-101_METB_357523_TOF_Serine, DL- (3TMS)	A138001-101	101	86:2407 87:1313 88:2517 89:2079 100:36439 101:5471 102:2517 103:6566 114:4596 115:3502 116:11709 117:5471 118:1423 119:1423 130:3064 131:4158 132:5909 133:9958 134:1970 135:985 144:1313 147:26153 148:4158 149:2626 158:985 163:1204 172:1204 174:1860 188:10724 189:4049 190:1532 191:985 203:1204 204:52743 205:10286 206:4377 207:547 216:1970 218:30967 219:5909 220:2626 221:766 278:3502 279:1204 280:6…	357523	-0.1	0.79	37	0.97	3.49	813	357091	196	13656	25	25	356954	357253	299	200	scan@3444	357091	100	0	scan@3444	357091	100	0	0	scan@3447	7	249	0.428571	9	14	357161	621.887	25	100	1105.64	2355	1321	1423	534	484	413	2367
FALSE	FALSE	T_8959	M000015_A138001-101_METB_357523_TOF_Serine, DL- (3TMS)	A138001-101	101	86:2407 87:1313 88:2517 89:2079 100:36439 101:5471 102:2517 103:6566 114:4596 115:3502 116:11709 117:5471 118:1423 119:1423 130:3064 131:4158 132:5909 133:9958 134:1970 135:985 144:1313 147:26153 148:4158 149:2626 158:985 163:1204 172:1204 174:1860 188:10724 189:4049 190:1532 191:985 203:1204 204:52743 205:10286 206:4377 207:547 216:1970 218:30967 219:5909 220:2626 221:766 278:3502 279:1204 280:6…	357523	-0.1	0.79	37	0.97	3.49	813	357155	167	11038	15	15	357009	357307	298	200	scan@3445	357155	100	0	scan@3445	357155	100	0	0	scan@3450	3	249	0.428571	10	14	357161	238.749	15	67	559.533	886	521	481	217	NA	NA	842
FALSE	FALSE	T_8959	M000015_A138001-101_METB_357523_TOF_Serine, DL- (3TMS)	A138001-101	101	86:2407 87:1313 88:2517 89:2079 100:36439 101:5471 102:2517 103:6566 114:4596 115:3502 116:11709 117:5471 118:1423 119:1423 130:3064 131:4158 132:5909 133:9958 134:1970 135:985 144:1313 147:26153 148:4158 149:2626 158:985 163:1204 172:1204 174:1860 188:10724 189:4049 190:1532 191:985 203:1204 204:52743 205:10286 206:4377 207:547 216:1970 218:30967 219:5909 220:2626 221:766 278:3502 279:1204 280:6…	357523	-0.1	0.79	37	0.97	3.49	813	357100	161	10622	17	17	357007	357405	398	200	scan@3447	357100	100	0	scan@3447	357100	100	0	0	scan@3447	5	249	0.428571	11	14	357161	253.488	17	100	554.824	944	528	477	215	NA	NA	874
FALSE	FALSE	T_8959	M000015_A138001-101_METB_357523_TOF_Serine, DL- (3TMS)	A138001-101	101	86:2407 87:1313 88:2517 89:2079 100:36439 101:5471 102:2517 103:6566 114:4596 115:3502 116:11709 117:5471 118:1423 119:1423 130:3064 131:4158 132:5909 133:9958 134:1970 135:985 144:1313 147:26153 148:4158 149:2626 158:985 163:1204 172:1204 174:1860 188:10724 189:4049 190:1532 191:985 203:1204 204:52743 205:10286 206:4377 207:547 216:1970 218:30967 219:5909 220:2626 221:766 278:3502 279:1204 280:6…	357523	-0.1	0.79	37	0.97	3.49	813	357167	162	10720	12	12	357085	357405	320	200	scan@3446	357167	100	0	scan@3446	357167	100	0	0	scan@3446	3	249	0.428571	12	14	357161	155.392	12	100	463.333	524	339	282	NA	NA	NA	493
FALSE	FALSE	T_8959	M000015_A138001-101_METB_357523_TOF_Serine, DL- (3TMS)	A138001-101	101	86:2407 87:1313 88:2517 89:2079 100:36439 101:5471 102:2517 103:6566 114:4596 115:3502 116:11709 117:5471 118:1423 119:1423 130:3064 131:4158 132:5909 133:9958 134:1970 135:985 144:1313 147:26153 148:4158 149:2626 158:985 163:1204 172:1204 174:1860 188:10724 189:4049 190:1532 191:985 203:1204 204:52743 205:10286 206:4377 207:547 216:1970 218:30967 219:5909 220:2626 221:766 278:3502 279:1204 280:6…	357523	-0.1	0.79	37	0.97	3.49	813	357177	124	6574	9	9	357009	357307	298	200	scan@3445	357177	100	0	scan@3445	357177	100	0	0	scan@3447	2	249	0.428571	13	14	357161	144.254	9	50	406.556	540	328	292	NA	NA	NA	NA
FALSE	FALSE	T_8959	M000015_A138001-101_METB_357523_TOF_Serine, DL- (3TMS)	A138001-101	101	86:2407 87:1313 88:2517 89:2079 100:36439 101:5471 102:2517 103:6566 114:4596 115:3502 116:11709 117:5471 118:1423 119:1423 130:3064 131:4158 132:5909 133:9958 134:1970 135:985 144:1313 147:26153 148:4158 149:2626 158:985 163:1204 172:1204 174:1860 188:10724 189:4049 190:1532 191:985 203:1204 204:52743 205:10286 206:4377 207:547 216:1970 218:30967 219:5909 220:2626 221:766 278:3502 279:1204 280:6…	357523	-0.1	0.79	37	0.97	3.49	813	357210	112	5022	10	10	357085	357405	320	200	scan@3446	357210	100	0	scan@3446	357210	100	0	0	scan@3446	4	249	0.428571	14	14	357161	100	10	100	303.9	425	228	NA	NA	NA	NA	349
FALSE	FALSE	T_8959	M000015_A138001-101_METB_357523_TOF_Serine, DL- (3TMS)	A138001-101	101	86:2407 87:1313 88:2517 89:2079 100:36439 101:5471 102:2517 103:6566 114:4596 115:3502 116:11709 117:5471 118:1423 119:1423 130:3064 131:4158 132:5909 133:9958 134:1970 135:985 144:1313 147:26153 148:4158 149:2626 158:985 163:1204 172:1204 174:1860 188:10724 189:4049 190:1532 191:985 203:1204 204:52743 205:10286 206:4377 207:547 216:1970 218:30967 219:5909 220:2626 221:766 278:3502 279:1204 280:6…	357523	-0.1	0.79	37	0.97	3.49	813	357176	85	1452	25	25	357085	357405	320	200	scan@3446	357176	100	0	scan@3446	357176	100	0	0	scan@3449	6	268	3	1	1	357176	2143.4	25	100	2143.4	6557	3642	1921	664	565	594	4625
FALSE	FALSE	T_8959	M000015_A138001-101_METB_357523_TOF_Serine, DL- (3TMS)	A138001-101	101	86:2407 87:1313 88:2517 89:2079 100:36439 101:5471 102:2517 103:6566 114:4596 115:3502 116:11709 117:5471 118:1423 119:1423 130:3064 131:4158 132:5909 133:9958 134:1970 135:985 144:1313 147:26153 148:4158 149:2626 158:985 163:1204 172:1204 174:1860 188:10724 189:4049 190:1532 191:985 203:1204 204:52743 205:10286 206:4377 207:547 216:1970 218:30967 219:5909 220:2626 221:766 278:3502 279:1204 280:6…	357523	-0.1	0.79	37	0.97	3.49	813	357182	84	1275	15	15	356927	357506	579	200	scan@3445	357182	100	0	scan@3445	357182	100	0	0	scan@3445	2	4604	1	1	1	357182	1569.73	15	100	1569.73	3032	1694	821	214	NA	NA	2262
TRUE	FALSE	T_8959	M000015_A138001-101_METB_357523_TOF_Serine, DL- (3TMS)	A138001-101	101	86:2407 87:1313 88:2517 89:2079 100:36439 101:5471 102:2517 103:6566 114:4596 115:3502 116:11709 117:5471 118:1423 119:1423 130:3064 131:4158 132:5909 133:9958 134:1970 135:985 144:1313 147:26153 148:4158 149:2626 158:985 163:1204 172:1204 174:1860 188:10724 189:4049 190:1532 191:985 203:1204 204:52743 205:10286 206:4377 207:547 216:1970 218:30967 219:5909 220:2626 221:766 278:3502 279:1204 280:6…	357523	-0.1	0.79	37	0.97	3.49	813	357180	119	6126	8	8	357009	357405	396	200	scan@3445	357180	100	0	scan@3445	357180	100	0	0	scan@3446	2	263	2.5	1	2	357187	1781.88	8	100	18171.8	32208	18594	13222	NA	NA	NA	NA
FALSE	FALSE	T_8959	M000015_A138001-101_METB_357523_TOF_Serine, DL- (3TMS)	A138001-101	101	86:2407 87:1313 88:2517 89:2079 100:36439 101:5471 102:2517 103:6566 114:4596 115:3502 116:11709 117:5471 118:1423 119:1423 130:3064 131:4158 132:5909 133:9958 134:1970 135:985 144:1313 147:26153 148:4158 149:2626 158:985 163:1204 172:1204 174:1860 188:10724 189:4049 190:1532 191:985 203:1204 204:52743 205:10286 206:4377 207:547 216:1970 218:30967 219:5909 220:2626 221:766 278:3502 279:1204 280:6…	357523	-0.1	0.79	37	0.97	3.49	813	357194	123	6508	6	6	357009	357364	355	200	scan@3445	357194	100	0	scan@3445	357194	100	0	0	scan@3445	1	263	2.5	2	2	357187	100	6	50	1135.33	1637	1025	787	NA	NA	NA	NA
FALSE	FALSE	T_8959	M000015_A138001-101_METB_357523_TOF_Serine, DL- (3TMS)	A138001-101	101	86:2407 87:1313 88:2517 89:2079 100:36439 101:5471 102:2517 103:6566 114:4596 115:3502 116:11709 117:5471 118:1423 119:1423 130:3064 131:4158 132:5909 133:9958 134:1970 135:985 144:1313 147:26153 148:4158 149:2626 158:985 163:1204 172:1204 174:1860 188:10724 189:4049 190:1532 191:985 203:1204 204:52743 205:10286 206:4377 207:547 216:1970 218:30967 219:5909 220:2626 221:766 278:3502 279:1204 280:6…	357523	-0.1	0.79	37	0.97	3.49	813	357202	129	7094	12	12	357085	357405	320	200	scan@3446	357202	100	0	scan@3446	357202	100	0	0	scan@3447	3	270	3	1	1	357202	758.083	12	100	758.083	946	651	472	NA	NA	NA	926
TRUE	FALSE	T_8959	M000015_A138001-101_METB_357523_TOF_Serine, DL- (3TMS)	A138001-101	101	86:2407 87:1313 88:2517 89:2079 100:36439 101:5471 102:2517 103:6566 114:4596 115:3502 116:11709 117:5471 118:1423 119:1423 130:3064 131:4158 132:5909 133:9958 134:1970 135:985 144:1313 147:26153 148:4158 149:2626 158:985 163:1204 172:1204 174:1860 188:10724 189:4049 190:1532 191:985 203:1204 204:52743 205:10286 206:4377 207:547 216:1970 218:30967 219:5909 220:2626 221:766 278:3502 279:1204 280:6…	357523	-0.1	0.79	37	0.97	3.49	813	357216	188	12883	25	25	357159	357405	246	200	scan@3450	357216	100	0	scan@3450	357216	100	0	0	scan@3450	9	248	0.526316	1	19	357204	5309.85	25	100	9628.64	14575	13151	7703	4530	2497	3938	14792
TRUE	FALSE	T_8959	M000015_A138001-101_METB_357523_TOF_Serine, DL- (3TMS)	A138001-101	101	86:2407 87:1313 88:2517 89:2079 100:36439 101:5471 102:2517 103:6566 114:4596 115:3502 116:11709 117:5471 118:1423 119:1423 130:3064 131:4158 132:5909 133:9958 134:1970 135:985 144:1313 147:26153 148:4158 149:2626 158:985 163:1204 172:1204 174:1860 188:10724 189:4049 190:1532 191:985 203:1204 204:52743 205:10286 206:4377 207:547 216:1970 218:30967 219:5909 220:2626 221:766 278:3502 279:1204 280:6…	357523	-0.1	0.79	37	0.97	3.49	813	357197	219	15550	25	25	357131	357405	274	200	scan@3450	357197	100	0	scan@3450	357197	100	0	0	scan@3450	8	248	0.526316	2	19	357204	3272.98	25	100	5946.72	8433	7810	4820	2611	1445	2588	8594
TRUE	FALSE	T_8959	M000015_A138001-101_METB_357523_TOF_Serine, DL- (3TMS)	A138001-101	101	86:2407 87:1313 88:2517 89:2079 100:36439 101:5471 102:2517 103:6566 114:4596 115:3502 116:11709 117:5471 118:1423 119:1423 130:3064 131:4158 132:5909 133:9958 134:1970 135:985 144:1313 147:26153 148:4158 149:2626 158:985 163:1204 172:1204 174:1860 188:10724 189:4049 190:1532 191:985 203:1204 204:52743 205:10286 206:4377 207:547 216:1970 218:30967 219:5909 220:2626 221:766 278:3502 279:1204 280:6…	357523	-0.1	0.79	37	0.97	3.49	813	357171	206	14530	25	25	357089	357405	316	200	scan@3449	357171	100	0	scan@3449	357171	100	0	0	scan@3449	8	248	0.526316	3	19	357204	2655.66	25	100	4773.2	7036	6300	3977	2123	1225	2025	7075
TRUE	FALSE	T_8959	M000015_A138001-101_METB_357523_TOF_Serine, DL- (3TMS)	A138001-101	101	86:2407 87:1313 88:2517 89:2079 100:36439 101:5471 102:2517 103:6566 114:4596 115:3502 116:11709 117:5471 118:1423 119:1423 130:3064 131:4158 132:5909 133:9958 134:1970 135:985 144:1313 147:26153 148:4158 149:2626 158:985 163:1204 172:1204 174:1860 188:10724 189:4049 190:1532 191:985 203:1204 204:52743 205:10286 206:4377 207:547 216:1970 218:30967 219:5909 220:2626 221:766 278:3502 279:1204 280:6…	357523	-0.1	0.79	37	0.97	3.49	813	357207	189	12966	25	25	357159	357405	246	200	scan@3450	357207	100	0	scan@3450	357207	100	0	0	scan@3450	7	248	0.526316	4	19	357204	2029.26	25	100	3759	5806	5045	3067	1656	913	1405	5816
TRUE	FALSE	T_8959	M000015_A138001-101_METB_357523_TOF_Serine, DL- (3TMS)	A138001-101	101	86:2407 87:1313 88:2517 89:2079 100:36439 101:5471 102:2517 103:6566 114:4596 115:3502 116:11709 117:5471 118:1423 119:1423 130:3064 131:4158 132:5909 133:9958 134:1970 135:985 144:1313 147:26153 148:4158 149:2626 158:985 163:1204 172:1204 174:1860 188:10724 189:4049 190:1532 191:985 203:1204 204:52743 205:10286 206:4377 207:547 216:1970 218:30967 219:5909 220:2626 221:766 278:3502 279:1204 280:6…	357523	-0.1	0.79	37	0.97	3.49	813	357182	220	15674	25	25	357131	357405	274	200	scan@3450	357182	100	0	scan@3450	357182	100	0	0	scan@3450	8	248	0.526316	5	19	357204	1278.22	25	100	2391.84	3346	3016	1857	1010	585	990	3318
TRUE	FALSE	T_8959	M000015_A138001-101_METB_357523_TOF_Serine, DL- (3TMS)	A138001-101	101	86:2407 87:1313 88:2517 89:2079 100:36439 101:5471 102:2517 103:6566 114:4596 115:3502 116:11709 117:5471 118:1423 119:1423 130:3064 131:4158 132:5909 133:9958 134:1970 135:985 144:1313 147:26153 148:4158 149:2626 158:985 163:1204 172:1204 174:1860 188:10724 189:4049 190:1532 191:985 203:1204 204:52743 205:10286 206:4377 207:547 216:1970 218:30967 219:5909 220:2626 221:766 278:3502 279:1204 280:6…	357523	-0.1	0.79	37	0.97	3.49	813	357216	216	15150	25	25	357159	357405	246	200	scan@3450	357216	100	0	scan@3450	357216	100	0	0	scan@3450	7	248	0.526316	6	19	357204	1026.86	25	100	1892.04	2765	2411	1540	831	490	749	2753
TRUE	FALSE	T_8959	M000015_A138001-101_METB_357523_TOF_Serine, DL- (3TMS)	A138001-101	101	86:2407 87:1313 88:2517 89:2079 100:36439 101:5471 102:2517 103:6566 114:4596 115:3502 116:11709 117:5471 118:1423 119:1423 130:3064 131:4158 132:5909 133:9958 134:1970 135:985 144:1313 147:26153 148:4158 149:2626 158:985 163:1204 172:1204 174:1860 188:10724 189:4049 190:1532 191:985 203:1204 204:52743 205:10286 206:4377 207:547 216:1970 218:30967 219:5909 220:2626 221:766 278:3502 279:1204 280:6…	357523	-0.1	0.79	37	0.97	3.49	813	357192	190	13108	25	25	357089	357405	316	200	scan@3449	357192	100	0	scan@3449	357192	100	0	0	scan@3449	9	248	0.526316	7	19	357204	790.799	25	100	1457.76	2222	1934	1248	619	371	534	2209
TRUE	FALSE	T_8959	M000015_A138001-101_METB_357523_TOF_Serine, DL- (3TMS)	A138001-101	101	86:2407 87:1313 88:2517 89:2079 100:36439 101:5471 102:2517 103:6566 114:4596 115:3502 116:11709 117:5471 118:1423 119:1423 130:3064 131:4158 132:5909 133:9958 134:1970 135:985 144:1313 147:26153 148:4158 149:2626 158:985 163:1204 172:1204 174:1860 188:10724 189:4049 190:1532 191:985 203:1204 204:52743 205:10286 206:4377 207:547 216:1970 218:30967 219:5909 220:2626 221:766 278:3502 279:1204 280:6…	357523	-0.1	0.79	37	0.97	3.49	813	357253	174	11787	25	25	357161	357435	274	200	scan@3448	357253	100	0	scan@3448	357253	100	0	0	scan@3450	5	248	0.526316	8	19	357204	584.384	25	100	1126.08	1642	1483	815	461	279	429	1558
TRUE	FALSE	T_8959	M000015_A138001-101_METB_357523_TOF_Serine, DL- (3TMS)	A138001-101	101	86:2407 87:1313 88:2517 89:2079 100:36439 101:5471 102:2517 103:6566 114:4596 115:3502 116:11709 117:5471 118:1423 119:1423 130:3064 131:4158 132:5909 133:9958 134:1970 135:985 144:1313 147:26153 148:4158 149:2626 158:985 163:1204 172:1204 174:1860 188:10724 189:4049 190:1532 191:985 203:1204 204:52743 205:10286 206:4377 207:547 216:1970 218:30967 219:5909 220:2626 221:766 278:3502 279:1204 280:6…	357523	-0.1	0.79	37	0.97	3.49	813	357216	172	11552	21	21	357159	357435	276	200	scan@3450	357216	100	0	scan@3450	357216	100	0	0	scan@3449	6	248	0.526316	9	19	357204	347.525	21	100	777.762	973	879	485	288	NA	222	933
TRUE	FALSE	T_8959	M000015_A138001-101_METB_357523_TOF_Serine, DL- (3TMS)	A138001-101	101	86:2407 87:1313 88:2517 89:2079 100:36439 101:5471 102:2517 103:6566 114:4596 115:3502 116:11709 117:5471 118:1423 119:1423 130:3064 131:4158 132:5909 133:9958 134:1970 135:985 144:1313 147:26153 148:4158 149:2626 158:985 163:1204 172:1204 174:1860 188:10724 189:4049 190:1532 191:985 203:1204 204:52743 205:10286 206:4377 207:547 216:1970 218:30967 219:5909 220:2626 221:766 278:3502 279:1204 280:6…	357523	-0.1	0.79	37	0.97	3.49	813	357176	191	13213	21	21	357085	357405	320	200	scan@3446	357176	100	0	scan@3446	357176	100	0	0	scan@3450	5	248	0.526316	10	19	357204	352.317	21	100	736.571	1059	884	708	260	NA	227	1080
TRUE	FALSE	T_8959	M000015_A138001-101_METB_357523_TOF_Serine, DL- (3TMS)	A138001-101	101	86:2407 87:1313 88:2517 89:2079 100:36439 101:5471 102:2517 103:6566 114:4596 115:3502 116:11709 117:5471 118:1423 119:1423 130:3064 131:4158 132:5909 133:9958 134:1970 135:985 144:1313 147:26153 148:4158 149:2626 158:985 163:1204 172:1204 174:1860 188:10724 189:4049 190:1532 191:985 203:1204 204:52743 205:10286 206:4377 207:547 216:1970 218:30967 219:5909 220:2626 221:766 278:3502 279:1204 280:6…	357523	-0.1	0.79	37	0.97	3.49	813	357114	207	14637	24	24	357015	357405	390	200	scan@3445	357114	100	0	scan@3445	357114	100	0	0	scan@3447	6	248	0.526316	11	19	357204	389.367	24	100	724.208	1103	903	740	347	NA	267	1131
TRUE	FALSE	T_8959	M000015_A138001-101_METB_357523_TOF_Serine, DL- (3TMS)	A138001-101	101	86:2407 87:1313 88:2517 89:2079 100:36439 101:5471 102:2517 103:6566 114:4596 115:3502 116:11709 117:5471 118:1423 119:1423 130:3064 131:4158 132:5909 133:9958 134:1970 135:985 144:1313 147:26153 148:4158 149:2626 158:985 163:1204 172:1204 174:1860 188:10724 189:4049 190:1532 191:985 203:1204 204:52743 205:10286 206:4377 207:547 216:1970 218:30967 219:5909 220:2626 221:766 278:3502 279:1204 280:6…	357523	-0.1	0.79	37	0.97	3.49	813	357221	221	15757	21	21	357159	357405	246	200	scan@3450	357221	100	0	scan@3450	357221	100	0	0	scan@3449	6	248	0.526316	12	19	357204	326.188	21	100	701.476	848	761	535	260	NA	252	847
FALSE	FALSE	T_8959	M000015_A138001-101_METB_357523_TOF_Serine, DL- (3TMS)	A138001-101	101	86:2407 87:1313 88:2517 89:2079 100:36439 101:5471 102:2517 103:6566 114:4596 115:3502 116:11709 117:5471 118:1423 119:1423 130:3064 131:4158 132:5909 133:9958 134:1970 135:985 144:1313 147:26153 148:4158 149:2626 158:985 163:1204 172:1204 174:1860 188:10724 189:4049 190:1532 191:985 203:1204 204:52743 205:10286 206:4377 207:547 216:1970 218:30967 219:5909 220:2626 221:766 278:3502 279:1204 280:6…	357523	-0.1	0.79	37	0.97	3.49	813	357232	175	11913	12	12	357161	357405	244	200	scan@3448	357232	100	0	scan@3448	357232	100	0	0	scan@3449	3	248	0.526316	13	19	357204	174.484	12	100	565.25	495	430	275	NA	NA	NA	468
FALSE	FALSE	T_8959	M000015_A138001-101_METB_357523_TOF_Serine, DL- (3TMS)	A138001-101	101	86:2407 87:1313 88:2517 89:2079 100:36439 101:5471 102:2517 103:6566 114:4596 115:3502 116:11709 117:5471 118:1423 119:1423 130:3064 131:4158 132:5909 133:9958 134:1970 135:985 144:1313 147:26153 148:4158 149:2626 158:985 163:1204 172:1204 174:1860 188:10724 189:4049 190:1532 191:985 203:1204 204:52743 205:10286 206:4377 207:547 216:1970 218:30967 219:5909 220:2626 221:766 278:3502 279:1204 280:6…	357523	-0.1	0.79	37	0.97	3.49	813	357216	159	10403	11	11	357161	357405	244	200	scan@3448	357216	100	0	scan@3448	357216	100	0	0	scan@3450	2	248	0.526316	14	19	357204	143.658	11	100	510.636	385	354	202	NA	NA	NA	388
FALSE	FALSE	T_8959	M000015_A138001-101_METB_357523_TOF_Serine, DL- (3TMS)	A138001-101	101	86:2407 87:1313 88:2517 89:2079 100:36439 101:5471 102:2517 103:6566 114:4596 115:3502 116:11709 117:5471 118:1423 119:1423 130:3064 131:4158 132:5909 133:9958 134:1970 135:985 144:1313 147:26153 148:4158 149:2626 158:985 163:1204 172:1204 174:1860 188:10724 189:4049 190:1532 191:985 203:1204 204:52743 205:10286 206:4377 207:547 216:1970 218:30967 219:5909 220:2626 221:766 278:3502 279:1204 280:6…	357523	-0.1	0.79	37	0.97	3.49	813	357167	202	14009	12	12	357045	357405	360	200	scan@3447	357167	100	0	scan@3447	357167	100	0	0	scan@3447	4	248	0.526316	15	19	357204	129.513	12	100	397.917	401	304	282	NA	NA	NA	415
FALSE	FALSE	T_8959	M000015_A138001-101_METB_357523_TOF_Serine, DL- (3TMS)	A138001-101	101	86:2407 87:1313 88:2517 89:2079 100:36439 101:5471 102:2517 103:6566 114:4596 115:3502 116:11709 117:5471 118:1423 119:1423 130:3064 131:4158 132:5909 133:9958 134:1970 135:985 144:1313 147:26153 148:4158 149:2626 158:985 163:1204 172:1204 174:1860 188:10724 189:4049 190:1532 191:985 203:1204 204:52743 205:10286 206:4377 207:547 216:1970 218:30967 219:5909 220:2626 221:766 278:3502 279:1204 280:6…	357523	-0.1	0.79	37	0.97	3.49	813	357204	142	8789	10	10	357131	357405	274	200	scan@3450	357204	100	0	scan@3450	357204	100	0	0	scan@3450	3	248	0.526316	16	19	357204	100	10	100	384.5	282	228	NA	NA	NA	NA	291
FALSE	FALSE	T_8959	M000015_A138001-101_METB_357523_TOF_Serine, DL- (3TMS)	A138001-101	101	86:2407 87:1313 88:2517 89:2079 100:36439 101:5471 102:2517 103:6566 114:4596 115:3502 116:11709 117:5471 118:1423 119:1423 130:3064 131:4158 132:5909 133:9958 134:1970 135:985 144:1313 147:26153 148:4158 149:2626 158:985 163:1204 172:1204 174:1860 188:10724 189:4049 190:1532 191:985 203:1204 204:52743 205:10286 206:4377 207:547 216:1970 218:30967 219:5909 220:2626 221:766 278:3502 279:1204 280:6…	357523	-0.1	0.79	37	0.97	3.49	813	357248	173	11657	10	10	357085	357405	320	200	scan@3446	357248	100	0	scan@3446	357248	100	0	0	scan@3446	2	248	0.526316	17	19	357204	100.394	10	100	366.6	294	248	NA	NA	NA	NA	265
FALSE	FALSE	T_8959	M000015_A138001-101_METB_357523_TOF_Serine, DL- (3TMS)	A138001-101	101	86:2407 87:1313 88:2517 89:2079 100:36439 101:5471 102:2517 103:6566 114:4596 115:3502 116:11709 117:5471 118:1423 119:1423 130:3064 131:4158 132:5909 133:9958 134:1970 135:985 144:1313 147:26153 148:4158 149:2626 158:985 163:1204 172:1204 174:1860 188:10724 189:4049 190:1532 191:985 203:1204 204:52743 205:10286 206:4377 207:547 216:1970 218:30967 219:5909 220:2626 221:766 278:3502 279:1204 280:6…	357523	-0.1	0.79	37	0.97	3.49	813	357172	200	13857	12	12	357085	357405	320	200	scan@3446	357172	100	0	scan@3446	357172	100	0	0	scan@3446	3	248	0.526316	18	19	357204	103.992	12	100	331.583	374	269	264	NA	NA	NA	339
FALSE	FALSE	T_8959	M000015_A138001-101_METB_357523_TOF_Serine, DL- (3TMS)	A138001-101	101	86:2407 87:1313 88:2517 89:2079 100:36439 101:5471 102:2517 103:6566 114:4596 115:3502 116:11709 117:5471 118:1423 119:1423 130:3064 131:4158 132:5909 133:9958 134:1970 135:985 144:1313 147:26153 148:4158 149:2626 158:985 163:1204 172:1204 174:1860 188:10724 189:4049 190:1532 191:985 203:1204 204:52743 205:10286 206:4377 207:547 216:1970 218:30967 219:5909 220:2626 221:766 278:3502 279:1204 280:6…	357523	-0.1	0.79	37	0.97	3.49	813	357120	185	12618	10	10	357045	357307	262	200	scan@3447	357120	100	0	scan@3447	357120	100	0	0	scan@3447	2	248	0.526316	19	19	357204	103.979	10	50	266.4	287	NA	236	NA	NA	NA	287
TRUE	TRUE	T_8959	M000015_A138001-101_METB_357523_TOF_Serine, DL- (3TMS)	A138001-101	101	86:2407 87:1313 88:2517 89:2079 100:36439 101:5471 102:2517 103:6566 114:4596 115:3502 116:11709 117:5471 118:1423 119:1423 130:3064 131:4158 132:5909 133:9958 134:1970 135:985 144:1313 147:26153 148:4158 149:2626 158:985 163:1204 172:1204 174:1860 188:10724 189:4049 190:1532 191:985 203:1204 204:52743 205:10286 206:4377 207:547 216:1970 218:30967 219:5909 220:2626 221:766 278:3502 279:1204 280:6…	357523	-0.1	0.79	37	0.97	3.49	813	357207	306	19767	25	25	357159	357506	347	200	scan@3450	357207	100	0	scan@3450	357207	100	0	0	scan@3450	7	258	2.33333	1	3	357204	382.058	25	100	1062.6	1292	1291	936	495	333	494	1354
TRUE	FALSE	T_8959	M000015_A138001-101_METB_357523_TOF_Serine, DL- (3TMS)	A138001-101	101	86:2407 87:1313 88:2517 89:2079 100:36439 101:5471 102:2517 103:6566 114:4596 115:3502 116:11709 117:5471 118:1423 119:1423 130:3064 131:4158 132:5909 133:9958 134:1970 135:985 144:1313 147:26153 148:4158 149:2626 158:985 163:1204 172:1204 174:1860 188:10724 189:4049 190:1532 191:985 203:1204 204:52743 205:10286 206:4377 207:547 216:1970 218:30967 219:5909 220:2626 221:766 278:3502 279:1204 280:6…	357523	-0.1	0.79	37	0.97	3.49	813	357200	279	18868	24	24	357152	357405	253	200	scan@3446	357200	100	0	scan@3446	357200	100	0	0	scan@3449	7	258	2.33333	2	3	357204	245.226	24	100	717.917	858	858	579	315	207	338	886
TRUE	FALSE	T_8959	M000015_A138001-101_METB_357523_TOF_Serine, DL- (3TMS)	A138001-101	101	86:2407 87:1313 88:2517 89:2079 100:36439 101:5471 102:2517 103:6566 114:4596 115:3502 116:11709 117:5471 118:1423 119:1423 130:3064 131:4158 132:5909 133:9958 134:1970 135:985 144:1313 147:26153 148:4158 149:2626 158:985 163:1204 172:1204 174:1860 188:10724 189:4049 190:1532 191:985 203:1204 204:52743 205:10286 206:4377 207:547 216:1970 218:30967 219:5909 220:2626 221:766 278:3502 279:1204 280:6…	357523	-0.1	0.79	37	0.97	3.49	813	357204	307	19828	12	12	357131	357405	274	200	scan@3450	357204	100	0	scan@3450	357204	100	0	0	scan@3450	4	258	2.33333	3	3	357204	100	12	100	448.083	347	343	268	NA	NA	NA	352
TRUE	TRUE	T_8959	M000015_A138001-101_METB_357523_TOF_Serine, DL- (3TMS)	A138001-101	101	86:2407 87:1313 88:2517 89:2079 100:36439 101:5471 102:2517 103:6566 114:4596 115:3502 116:11709 117:5471 118:1423 119:1423 130:3064 131:4158 132:5909 133:9958 134:1970 135:985 144:1313 147:26153 148:4158 149:2626 158:985 163:1204 172:1204 174:1860 188:10724 189:4049 190:1532 191:985 203:1204 204:52743 205:10286 206:4377 207:547 216:1970 218:30967 219:5909 220:2626 221:766 278:3502 279:1204 280:6…	357523	-0.1	0.79	37	0.97	3.49	813	357212	204	14224	26	26	357131	357405	274	200	scan@3450	357212	100	0	scan@3450	357212	100	0	0	scan@3450	10	253	1.14286	1	7	357212	28115.6	26	100	52743.8	76907	70557	45593	27413	17458	27265	79189
TRUE	TRUE	T_8959	M000015_A138001-101_METB_357523_TOF_Serine, DL- (3TMS)	A138001-101	101	86:2407 87:1313 88:2517 89:2079 100:36439 101:5471 102:2517 103:6566 114:4596 115:3502 116:11709 117:5471 118:1423 119:1423 130:3064 131:4158 132:5909 133:9958 134:1970 135:985 144:1313 147:26153 148:4158 149:2626 158:985 163:1204 172:1204 174:1860 188:10724 189:4049 190:1532 191:985 203:1204 204:52743 205:10286 206:4377 207:547 216:1970 218:30967 219:5909 220:2626 221:766 278:3502 279:1204 280:6…	357523	-0.1	0.79	37	0.97	3.49	813	357220	218	15394	26	26	357161	357405	244	200	scan@3448	357220	100	0	scan@3448	357220	100	0	0	scan@3449	6	253	1.14286	2	7	357212	15864.7	26	100	30668.7	43889	40418	25859	15246	9558	15500	45211
TRUE	FALSE	T_8959	M000015_A138001-101_METB_357523_TOF_Serine, DL- (3TMS)	A138001-101	101	86:2407 87:1313 88:2517 89:2079 100:36439 101:5471 102:2517 103:6566 114:4596 115:3502 116:11709 117:5471 118:1423 119:1423 130:3064 131:4158 132:5909 133:9958 134:1970 135:985 144:1313 147:26153 148:4158 149:2626 158:985 163:1204 172:1204 174:1860 188:10724 189:4049 190:1532 191:985 203:1204 204:52743 205:10286 206:4377 207:547 216:1970 218:30967 219:5909 220:2626 221:766 278:3502 279:1204 280:6…	357523	-0.1	0.79	37	0.97	3.49	813	357192	205	14387	25	25	357131	357405	274	200	scan@3450	357192	100	0	scan@3450	357192	100	0	0	scan@3450	8	253	1.14286	3	7	357212	5372.57	25	100	10804.6	15472	14134	9134	5146	3041	4969	15840
TRUE	TRUE	T_8959	M000015_A138001-101_METB_357523_TOF_Serine, DL- (3TMS)	A138001-101	101	86:2407 87:1313 88:2517 89:2079 100:36439 101:5471 102:2517 103:6566 114:4596 115:3502 116:11709 117:5471 118:1423 119:1423 130:3064 131:4158 132:5909 133:9958 134:1970 135:985 144:1313 147:26153 148:4158 149:2626 158:985 163:1204 172:1204 174:1860 188:10724 189:4049 190:1532 191:985 203:1204 204:52743 205:10286 206:4377 207:547 216:1970 218:30967 219:5909 220:2626 221:766 278:3502 279:1204 280:6…	357523	-0.1	0.79	37	0.97	3.49	813	357217	278	18828	24	24	357161	357288	127	200	scan@3448	357217	100	0	scan@3448	357217	100	0	0	scan@3450	7	253	1.14286	4	7	357212	1175.54	24	100	2047.5	3136	3091	2015	1056	661	1139	3334
TRUE	FALSE	T_8959	M000015_A138001-101_METB_357523_TOF_Serine, DL- (3TMS)	A138001-101	101	86:2407 87:1313 88:2517 89:2079 100:36439 101:5471 102:2517 103:6566 114:4596 115:3502 116:11709 117:5471 118:1423 119:1423 130:3064 131:4158 132:5909 133:9958 134:1970 135:985 144:1313 147:26153 148:4158 149:2626 158:985 163:1204 172:1204 174:1860 188:10724 189:4049 190:1532 191:985 203:1204 204:52743 205:10286 206:4377 207:547 216:1970 218:30967 219:5909 220:2626 221:766 278:3502 279:1204 280:6…	357523	-0.1	0.79	37	0.97	3.49	813	357203	203	14114	25	25	357152	357405	253	200	scan@3446	357203	100	0	scan@3446	357203	100	0	0	scan@3450	6	253	1.14286	5	7	357212	375.178	25	100	746.12	1066	936	709	387	235	333	1045
TRUE	FALSE	T_8959	M000015_A138001-101_METB_357523_TOF_Serine, DL- (3TMS)	A138001-101	101	86:2407 87:1313 88:2517 89:2079 100:36439 101:5471 102:2517 103:6566 114:4596 115:3502 116:11709 117:5471 118:1423 119:1423 130:3064 131:4158 132:5909 133:9958 134:1970 135:985 144:1313 147:26153 148:4158 149:2626 158:985 163:1204 172:1204 174:1860 188:10724 189:4049 190:1532 191:985 203:1204 204:52743 205:10286 206:4377 207:547 216:1970 218:30967 219:5909 220:2626 221:766 278:3502 279:1204 280:6…	357523	-0.1	0.79	37	0.97	3.49	813	357194	280	18918	12	12	357131	357405	274	200	scan@3450	357194	100	0	scan@3450	357194	100	0	0	scan@3450	4	253	1.14286	6	7	357212	162.823	12	100	518.833	415	409	287	NA	NA	NA	408
FALSE	FALSE	T_8959	M000015_A138001-101_METB_357523_TOF_Serine, DL- (3TMS)	A138001-101	101	86:2407 87:1313 88:2517 89:2079 100:36439 101:5471 102:2517 103:6566 114:4596 115:3502 116:11709 117:5471 118:1423 119:1423 130:3064 131:4158 132:5909 133:9958 134:1970 135:985 144:1313 147:26153 148:4158 149:2626 158:985 163:1204 172:1204 174:1860 188:10724 189:4049 190:1532 191:985 203:1204 204:52743 205:10286 206:4377 207:547 216:1970 218:30967 219:5909 220:2626 221:766 278:3502 279:1204 280:6…	357523	-0.1	0.79	37	0.97	3.49	813	357275	176	12025	8	8	357161	357405	244	200	scan@3448	357275	100	0	scan@3448	357275	100	0	0	scan@3448	1	253	1.14286	7	7	357212	100	8	100	349.5	292	233	NA	NA	NA	NA	NA
FALSE	FALSE	T_8959	M000015_A138001-101_METB_357523_TOF_Serine, DL- (3TMS)	A138001-101	101	86:2407 87:1313 88:2517 89:2079 100:36439 101:5471 102:2517 103:6566 114:4596 115:3502 116:11709 117:5471 118:1423 119:1423 130:3064 131:4158 132:5909 133:9958 134:1970 135:985 144:1313 147:26153 148:4158 149:2626 158:985 163:1204 172:1204 174:1860 188:10724 189:4049 190:1532 191:985 203:1204 204:52743 205:10286 206:4377 207:547 216:1970 218:30967 219:5909 220:2626 221:766 278:3502 279:1204 280:6…	357523	-0.1	0.79	37	0.97	3.49	813	357218	128	6961	10	10	357085	357506	421	200	scan@3446	357218	100	0	scan@3446	357218	100	0	0	scan@3451	3	256	2	1	1	357218	451.7	10	100	451.7	476	284	NA	NA	NA	NA	356
FALSE	FALSE	T_8959	M000015_A138001-101_METB_357523_TOF_Serine, DL- (3TMS)	A138001-101	101	86:2407 87:1313 88:2517 89:2079 100:36439 101:5471 102:2517 103:6566 114:4596 115:3502 116:11709 117:5471 118:1423 119:1423 130:3064 131:4158 132:5909 133:9958 134:1970 135:985 144:1313 147:26153 148:4158 149:2626 158:985 163:1204 172:1204 174:1860 188:10724 189:4049 190:1532 191:985 203:1204 204:52743 205:10286 206:4377 207:547 216:1970 218:30967 219:5909 220:2626 221:766 278:3502 279:1204 280:6…	357523	-0.1	0.79	37	0.97	3.49	813	357221	217	15225	13	13	357161	357405	244	200	scan@3448	357221	100	0	scan@3448	357221	100	0	0	scan@3453	3	265	4	1	1	357221	1019.08	13	100	1019.08	988	799	855	208	NA	NA	1107
FALSE	FALSE	T_8959	M000015_A138001-101_METB_357523_TOF_Serine, DL- (3TMS)	A138001-101	101	86:2407 87:1313 88:2517 89:2079 100:36439 101:5471 102:2517 103:6566 114:4596 115:3502 116:11709 117:5471 118:1423 119:1423 130:3064 131:4158 132:5909 133:9958 134:1970 135:985 144:1313 147:26153 148:4158 149:2626 158:985 163:1204 172:1204 174:1860 188:10724 189:4049 190:1532 191:985 203:1204 204:52743 205:10286 206:4377 207:547 216:1970 218:30967 219:5909 220:2626 221:766 278:3502 279:1204 280:6…	357523	-0.1	0.79	37	0.97	3.49	813	357221	95	2764	7	7	357009	357405	396	200	scan@3445	357221	100	0	scan@3445	357221	100	0	0	scan@3445	1	5353	1	1	1	357221	358.286	7	100	358.286	512	246	NA	NA	NA	NA	NA
TRUE	TRUE	T_8959	M000015_A138001-101_METB_357523_TOF_Serine, DL- (3TMS)	A138001-101	101	86:2407 87:1313 88:2517 89:2079 100:36439 101:5471 102:2517 103:6566 114:4596 115:3502 116:11709 117:5471 118:1423 119:1423 130:3064 131:4158 132:5909 133:9958 134:1970 135:985 144:1313 147:26153 148:4158 149:2626 158:985 163:1204 172:1204 174:1860 188:10724 189:4049 190:1532 191:985 203:1204 204:52743 205:10286 206:4377 207:547 216:1970 218:30967 219:5909 220:2626 221:766 278:3502 279:1204 280:6…	357523	-0.1	0.79	37	0.97	3.49	813	357243	100	3412	26	26	357161	357435	274	200	scan@3448	357243	100	0	scan@3448	357243	100	0	0	scan@3450	5	247	1.33333	1	3	357243	682.475	26	100	23798.2	44846	36314	15072	10007	6785	10368	38295
TRUE	FALSE	T_8959	M000015_A138001-101_METB_357523_TOF_Serine, DL- (3TMS)	A138001-101	101	86:2407 87:1313 88:2517 89:2079 100:36439 101:5471 102:2517 103:6566 114:4596 115:3502 116:11709 117:5471 118:1423 119:1423 130:3064 131:4158 132:5909 133:9958 134:1970 135:985 144:1313 147:26153 148:4158 149:2626 158:985 163:1204 172:1204 174:1860 188:10724 189:4049 190:1532 191:985 203:1204 204:52743 205:10286 206:4377 207:547 216:1970 218:30967 219:5909 220:2626 221:766 278:3502 279:1204 280:6…	357523	-0.1	0.79	37	0.97	3.49	813	357302	116	5642	20	20	357161	357683	522	200	scan@3448	357302	100	0	scan@3448	357302	100	0	0	scan@3449	3	247	1.33333	2	3	357243	279.598	20	100	11310	18487	13858	6649	4288	NA	4022	16397
TRUE	FALSE	T_8959	M000015_A138001-101_METB_357523_TOF_Serine, DL- (3TMS)	A138001-101	101	86:2407 87:1313 88:2517 89:2079 100:36439 101:5471 102:2517 103:6566 114:4596 115:3502 116:11709 117:5471 118:1423 119:1423 130:3064 131:4158 132:5909 133:9958 134:1970 135:985 144:1313 147:26153 148:4158 149:2626 158:985 163:1204 172:1204 174:1860 188:10724 189:4049 190:1532 191:985 203:1204 204:52743 205:10286 206:4377 207:547 216:1970 218:30967 219:5909 220:2626 221:766 278:3502 279:1204 280:6…	357523	-0.1	0.79	37	0.97	3.49	813	357231	114	5316	25	25	357161	357561	400	200	scan@3448	357231	100	0	scan@3448	357231	100	0	0	scan@3450	7	247	1.33333	3	3	357243	100	25	100	3674	7214	5264	2343	1469	946	1337	6111
TRUE	FALSE	T_8959	M000015_A138001-101_METB_357523_TOF_Serine, DL- (3TMS)	A138001-101	101	86:2407 87:1313 88:2517 89:2079 100:36439 101:5471 102:2517 103:6566 114:4596 115:3502 116:11709 117:5471 118:1423 119:1423 130:3064 131:4158 132:5909 133:9958 134:1970 135:985 144:1313 147:26153 148:4158 149:2626 158:985 163:1204 172:1204 174:1860 188:10724 189:4049 190:1532 191:985 203:1204 204:52743 205:10286 206:4377 207:547 216:1970 218:30967 219:5909 220:2626 221:766 278:3502 279:1204 280:6…	357523	-0.1	0.79	37	0.97	3.49	813	357273	144	9094	15	15	357161	357405	244	200	scan@3448	357273	100	0	scan@3448	357273	100	0	0	scan@3451	3	257	1	1	2	357246	115.844	15	100	672.267	551	540	320	205	NA	NA	474
TRUE	FALSE	T_8959	M000015_A138001-101_METB_357523_TOF_Serine, DL- (3TMS)	A138001-101	101	86:2407 87:1313 88:2517 89:2079 100:36439 101:5471 102:2517 103:6566 114:4596 115:3502 116:11709 117:5471 118:1423 119:1423 130:3064 131:4158 132:5909 133:9958 134:1970 135:985 144:1313 147:26153 148:4158 149:2626 158:985 163:1204 172:1204 174:1860 188:10724 189:4049 190:1532 191:985 203:1204 204:52743 205:10286 206:4377 207:547 216:1970 218:30967 219:5909 220:2626 221:766 278:3502 279:1204 280:6…	357523	-0.1	0.79	37	0.97	3.49	813	357218	158	10290	12	12	357161	357405	244	200	scan@3448	357218	100	0	scan@3448	357218	100	0	0	scan@3449	3	257	1	2	2	357246	100	12	100	636.5	424	492	229	NA	NA	NA	419
TRUE	FALSE	T_8969	M000016_A140001-101_METB_368365_TOF_Threonine, DL- (3TMS)	A140001-101	101	84:1178 85:901 86:2494 87:2009 100:10461 101:18843 102:3533 103:2494 114:2633 115:2355 117:25771 118:2910 119:1732 128:6512 129:6858 130:4642 131:4711 132:4988 133:5265 134:1178 135:623 144:693 147:14548 148:2494 149:1732 158:693 159:1039 160:1039 172:485 174:623 186:416 191:623 202:1940 203:2425 204:901 218:14825 219:15449 220:3602 221:1801 230:416 291:4642 292:3187 293:1247 294:416 320:901 321:…	368365	-0.31	0.85	39	0.28	1.23	971	367173	158	10292	25	25	367057	367417	360	219	scan@3644	367173	100	0	scan@3644	367173	100	0	0	scan@3647	8	7078	1	1	2	367180	324.969	25	100	1232.48	2388	1553	1081	562	724	897	1572
FALSE	FALSE	T_8969	M000016_A140001-101_METB_368365_TOF_Threonine, DL- (3TMS)	A140001-101	101	84:1178 85:901 86:2494 87:2009 100:10461 101:18843 102:3533 103:2494 114:2633 115:2355 117:25771 118:2910 119:1732 128:6512 129:6858 130:4642 131:4711 132:4988 133:5265 134:1178 135:623 144:693 147:14548 148:2494 149:1732 158:693 159:1039 160:1039 172:485 174:623 186:416 191:623 202:1940 203:2425 204:901 218:14825 219:15449 220:3602 221:1801 230:416 291:4642 292:3187 293:1247 294:416 320:901 321:…	368365	-0.31	0.85	39	0.28	1.23	971	367188	156	10023	20	20	367020	367304	284	219	scan@3644	367188	100	0	scan@3644	367188	100	0	0	scan@3646	5	7078	1	2	2	367180	100	20	100	403.95	677	435	347	NA	213	310	513
FALSE	FALSE	T_8969	M000016_A140001-101_METB_368365_TOF_Threonine, DL- (3TMS)	A140001-101	101	84:1178 85:901 86:2494 87:2009 100:10461 101:18843 102:3533 103:2494 114:2633 115:2355 117:25771 118:2910 119:1732 128:6512 129:6858 130:4642 131:4711 132:4988 133:5265 134:1178 135:623 144:693 147:14548 148:2494 149:1732 158:693 159:1039 160:1039 172:485 174:623 186:416 191:623 202:1940 203:2425 204:901 218:14825 219:15449 220:3602 221:1801 230:416 291:4642 292:3187 293:1247 294:416 320:901 321:…	368365	-0.31	0.85	39	0.28	1.23	971	367184	163	10782	21	21	367057	367417	360	219	scan@3644	367184	100	0	scan@3644	367184	100	0	0	scan@3647	5	4612	7	1	1	367184	413.81	21	100	413.81	448	459	218	NA	NA	391	536
TRUE	FALSE	T_8969	M000016_A140001-101_METB_368365_TOF_Threonine, DL- (3TMS)	A140001-101	101	84:1178 85:901 86:2494 87:2009 100:10461 101:18843 102:3533 103:2494 114:2633 115:2355 117:25771 118:2910 119:1732 128:6512 129:6858 130:4642 131:4711 132:4988 133:5265 134:1178 135:623 144:693 147:14548 148:2494 149:1732 158:693 159:1039 160:1039 172:485 174:623 186:416 191:623 202:1940 203:2425 204:901 218:14825 219:15449 220:3602 221:1801 230:416 291:4642 292:3187 293:1247 294:416 320:901 321:…	368365	-0.31	0.85	39	0.28	1.23	971	367203	174	11789	21	21	367128	367417	289	219	scan@3647	367203	100	0	scan@3647	367203	100	0	0	scan@3647	6	4610	10	1	1	367203	630.429	21	100	630.429	NA	770	335	NA	NA	541	865
TRUE	FALSE	T_8969	M000016_A140001-101_METB_368365_TOF_Threonine, DL- (3TMS)	A140001-101	101	84:1178 85:901 86:2494 87:2009 100:10461 101:18843 102:3533 103:2494 114:2633 115:2355 117:25771 118:2910 119:1732 128:6512 129:6858 130:4642 131:4711 132:4988 133:5265 134:1178 135:623 144:693 147:14548 148:2494 149:1732 158:693 159:1039 160:1039 172:485 174:623 186:416 191:623 202:1940 203:2425 204:901 218:14825 219:15449 220:3602 221:1801 230:416 291:4642 292:3187 293:1247 294:416 320:901 321:…	368365	-0.31	0.85	39	0.28	1.23	971	367209	230	16298	25	25	367114	367417	303	219	scan@3643	367209	100	0	scan@3643	367209	100	0	0	scan@3647	7	4614	5	1	1	367209	653.24	25	100	653.24	890	681	447	294	346	556	826
FALSE	FALSE	T_8969	M000016_A140001-101_METB_368365_TOF_Threonine, DL- (3TMS)	A140001-101	101	84:1178 85:901 86:2494 87:2009 100:10461 101:18843 102:3533 103:2494 114:2633 115:2355 117:25771 118:2910 119:1732 128:6512 129:6858 130:4642 131:4711 132:4988 133:5265 134:1178 135:623 144:693 147:14548 148:2494 149:1732 158:693 159:1039 160:1039 172:485 174:623 186:416 191:623 202:1940 203:2425 204:901 218:14825 219:15449 220:3602 221:1801 230:416 291:4642 292:3187 293:1247 294:416 320:901 321:…	368365	-0.31	0.85	39	0.28	1.23	971	367209	143	8923	17	17	366976	367493	517	219	scan@3644	367209	100	0	scan@3644	367209	100	0	0	scan@3645	4	6924	1	1	1	367209	339.059	17	100	339.059	475	400	267	NA	NA	249	413
FALSE	FALSE	T_8969	M000016_A140001-101_METB_368365_TOF_Threonine, DL- (3TMS)	A140001-101	101	84:1178 85:901 86:2494 87:2009 100:10461 101:18843 102:3533 103:2494 114:2633 115:2355 117:25771 118:2910 119:1732 128:6512 129:6858 130:4642 131:4711 132:4988 133:5265 134:1178 135:623 144:693 147:14548 148:2494 149:1732 158:693 159:1039 160:1039 172:485 174:623 186:416 191:623 202:1940 203:2425 204:901 218:14825 219:15449 220:3602 221:1801 230:416 291:4642 292:3187 293:1247 294:416 320:901 321:…	368365	-0.31	0.85	39	0.28	1.23	971	367209	157	10142	7	7	367020	367417	397	219	scan@3644	367209	100	0	scan@3644	367209	100	0	0	scan@3644	3	7112	1	1	1	367209	303.714	7	100	303.714	298	209	NA	NA	NA	NA	NA
FALSE	FALSE	T_8969	M000016_A140001-101_METB_368365_TOF_Threonine, DL- (3TMS)	A140001-101	101	84:1178 85:901 86:2494 87:2009 100:10461 101:18843 102:3533 103:2494 114:2633 115:2355 117:25771 118:2910 119:1732 128:6512 129:6858 130:4642 131:4711 132:4988 133:5265 134:1178 135:623 144:693 147:14548 148:2494 149:1732 158:693 159:1039 160:1039 172:485 174:623 186:416 191:623 202:1940 203:2425 204:901 218:14825 219:15449 220:3602 221:1801 230:416 291:4642 292:3187 293:1247 294:416 320:901 321:…	368365	-0.31	0.85	39	0.28	1.23	971	367213	105	4262	8	8	367063	367417	354	219	scan@3643	367213	100	0	scan@3643	367213	100	0	0	scan@3649	3	4613	2	1	1	367213	458.875	8	100	458.875	NA	325	NA	NA	NA	210	398
TRUE	FALSE	T_8969	M000016_A140001-101_METB_368365_TOF_Threonine, DL- (3TMS)	A140001-101	101	84:1178 85:901 86:2494 87:2009 100:10461 101:18843 102:3533 103:2494 114:2633 115:2355 117:25771 118:2910 119:1732 128:6512 129:6858 130:4642 131:4711 132:4988 133:5265 134:1178 135:623 144:693 147:14548 148:2494 149:1732 158:693 159:1039 160:1039 172:485 174:623 186:416 191:623 202:1940 203:2425 204:901 218:14825 219:15449 220:3602 221:1801 230:416 291:4642 292:3187 293:1247 294:416 320:901 321:…	368365	-0.31	0.85	39	0.28	1.23	971	367215	86	1653	25	25	367096	367417	321	219	scan@3645	367215	100	0	scan@3645	367215	100	0	0	scan@3649	8	4608	1	1	7	367216	1408.88	25	100	2138.44	3431	2716	921	800	1215	1959	3221
TRUE	FALSE	T_8969	M000016_A140001-101_METB_368365_TOF_Threonine, DL- (3TMS)	A140001-101	101	84:1178 85:901 86:2494 87:2009 100:10461 101:18843 102:3533 103:2494 114:2633 115:2355 117:25771 118:2910 119:1732 128:6512 129:6858 130:4642 131:4711 132:4988 133:5265 134:1178 135:623 144:693 147:14548 148:2494 149:1732 158:693 159:1039 160:1039 172:485 174:623 186:416 191:623 202:1940 203:2425 204:901 218:14825 219:15449 220:3602 221:1801 230:416 291:4642 292:3187 293:1247 294:416 320:901 321:…	368365	-0.31	0.85	39	0.28	1.23	971	367234	84	1277	25	25	367172	367493	321	219	scan@3647	367234	100	0	scan@3647	367234	100	0	0	scan@3647	8	4608	1	2	7	367216	648.905	25	100	1029.56	1552	1344	432	333	493	928	1583
FALSE	FALSE	T_8969	M000016_A140001-101_METB_368365_TOF_Threonine, DL- (3TMS)	A140001-101	101	84:1178 85:901 86:2494 87:2009 100:10461 101:18843 102:3533 103:2494 114:2633 115:2355 117:25771 118:2910 119:1732 128:6512 129:6858 130:4642 131:4711 132:4988 133:5265 134:1178 135:623 144:693 147:14548 148:2494 149:1732 158:693 159:1039 160:1039 172:485 174:623 186:416 191:623 202:1940 203:2425 204:901 218:14825 219:15449 220:3602 221:1801 230:416 291:4642 292:3187 293:1247 294:416 320:901 321:…	368365	-0.31	0.85	39	0.28	1.23	971	367209	116	5644	11	11	367128	367417	289	219	scan@3647	367209	100	0	scan@3647	367209	100	0	0	scan@3649	4	4608	1	3	7	367216	374.978	11	100	745	NA	NA	284	NA	NA	502	877
TRUE	FALSE	T_8969	M000016_A140001-101_METB_368365_TOF_Threonine, DL- (3TMS)	A140001-101	101	84:1178 85:901 86:2494 87:2009 100:10461 101:18843 102:3533 103:2494 114:2633 115:2355 117:25771 118:2910 119:1732 128:6512 129:6858 130:4642 131:4711 132:4988 133:5265 134:1178 135:623 144:693 147:14548 148:2494 149:1732 158:693 159:1039 160:1039 172:485 174:623 186:416 191:623 202:1940 203:2425 204:901 218:14825 219:15449 220:3602 221:1801 230:416 291:4642 292:3187 293:1247 294:416 320:901 321:…	368365	-0.31	0.85	39	0.28	1.23	971	367216	85	1454	22	22	367114	367493	379	219	scan@3643	367216	100	0	scan@3643	367216	100	0	0	scan@3647	7	4608	1	4	7	367216	334.647	22	100	563.545	735	645	278	NA	258	486	800
FALSE	FALSE	T_8969	M000016_A140001-101_METB_368365_TOF_Threonine, DL- (3TMS)	A140001-101	101	84:1178 85:901 86:2494 87:2009 100:10461 101:18843 102:3533 103:2494 114:2633 115:2355 117:25771 118:2910 119:1732 128:6512 129:6858 130:4642 131:4711 132:4988 133:5265 134:1178 135:623 144:693 147:14548 148:2494 149:1732 158:693 159:1039 160:1039 172:485 174:623 186:416 191:623 202:1940 203:2425 204:901 218:14825 219:15449 220:3602 221:1801 230:416 291:4642 292:3187 293:1247 294:416 320:901 321:…	368365	-0.31	0.85	39	0.28	1.23	971	367206	99	3235	14	14	367052	367417	365	219	scan@3645	367206	100	0	scan@3645	367206	100	0	0	scan@3646	4	4608	1	5	7	367216	215.929	14	100	460.929	477	400	NA	NA	NA	293	496
FALSE	FALSE	T_8969	M000016_A140001-101_METB_368365_TOF_Threonine, DL- (3TMS)	A140001-101	101	84:1178 85:901 86:2494 87:2009 100:10461 101:18843 102:3533 103:2494 114:2633 115:2355 117:25771 118:2910 119:1732 128:6512 129:6858 130:4642 131:4711 132:4988 133:5265 134:1178 135:623 144:693 147:14548 148:2494 149:1732 158:693 159:1039 160:1039 172:485 174:623 186:416 191:623 202:1940 203:2425 204:901 218:14825 219:15449 220:3602 221:1801 230:416 291:4642 292:3187 293:1247 294:416 320:901 321:…	368365	-0.31	0.85	39	0.28	1.23	971	367217	98	3114	17	17	367096	367417	321	219	scan@3645	367217	100	0	scan@3645	367217	100	0	0	scan@3649	4	4608	1	6	7	367216	233.37	17	100	456.588	522	419	NA	NA	NA	314	514
FALSE	FALSE	T_8969	M000016_A140001-101_METB_368365_TOF_Threonine, DL- (3TMS)	A140001-101	101	84:1178 85:901 86:2494 87:2009 100:10461 101:18843 102:3533 103:2494 114:2633 115:2355 117:25771 118:2910 119:1732 128:6512 129:6858 130:4642 131:4711 132:4988 133:5265 134:1178 135:623 144:693 147:14548 148:2494 149:1732 158:693 159:1039 160:1039 172:485 174:623 186:416 191:623 202:1940 203:2425 204:901 218:14825 219:15449 220:3602 221:1801 230:416 291:4642 292:3187 293:1247 294:416 320:901 321:…	368365	-0.31	0.85	39	0.28	1.23	971	367217	175	11915	7	7	367090	367417	327	219	scan@3644	367217	100	0	scan@3644	367217	100	0	0	scan@3649	3	4608	1	7	7	367216	100	7	100	269.571	NA	209	NA	NA	NA	NA	219
TRUE	TRUE	T_8969	M000016_A140001-101_METB_368365_TOF_Threonine, DL- (3TMS)	A140001-101	101	84:1178 85:901 86:2494 87:2009 100:10461 101:18843 102:3533 103:2494 114:2633 115:2355 117:25771 118:2910 119:1732 128:6512 129:6858 130:4642 131:4711 132:4988 133:5265 134:1178 135:623 144:693 147:14548 148:2494 149:1732 158:693 159:1039 160:1039 172:485 174:623 186:416 191:623 202:1940 203:2425 204:901 218:14825 219:15449 220:3602 221:1801 230:416 291:4642 292:3187 293:1247 294:416 320:901 321:…	368365	-0.31	0.85	39	0.28	1.23	971	367285	218	15396	25	25	367172	367417	245	219	scan@3647	367285	100	0	scan@3647	367285	100	0	0	scan@3647	6	4611	1.22222	1	9	367220	6904.23	25	100	17501.5	17360	19188	8399	8131	8917	17391	23033
TRUE	FALSE	T_8969	M000016_A140001-101_METB_368365_TOF_Threonine, DL- (3TMS)	A140001-101	101	84:1178 85:901 86:2494 87:2009 100:10461 101:18843 102:3533 103:2494 114:2633 115:2355 117:25771 118:2910 119:1732 128:6512 129:6858 130:4642 131:4711 132:4988 133:5265 134:1178 135:623 144:693 147:14548 148:2494 149:1732 158:693 159:1039 160:1039 172:485 174:623 186:416 191:623 202:1940 203:2425 204:901 218:14825 219:15449 220:3602 221:1801 230:416 291:4642 292:3187 293:1247 294:416 320:901 321:…	368365	-0.31	0.85	39	0.28	1.23	971	367229	220	15675	25	25	367172	367417	245	219	scan@3647	367229	100	0	scan@3647	367229	100	0	0	scan@3647	8	4611	1.22222	2	9	367220	1553.08	25	100	4058.56	3914	4406	1823	1698	1835	4006	5376
TRUE	FALSE	T_8969	M000016_A140001-101_METB_368365_TOF_Threonine, DL- (3TMS)	A140001-101	101	84:1178 85:901 86:2494 87:2009 100:10461 101:18843 102:3533 103:2494 114:2633 115:2355 117:25771 118:2910 119:1732 128:6512 129:6858 130:4642 131:4711 132:4988 133:5265 134:1178 135:623 144:693 147:14548 148:2494 149:1732 158:693 159:1039 160:1039 172:485 174:623 186:416 191:623 202:1940 203:2425 204:901 218:14825 219:15449 220:3602 221:1801 230:416 291:4642 292:3187 293:1247 294:416 320:901 321:…	368365	-0.31	0.85	39	0.28	1.23	971	367261	203	14116	25	25	367172	367417	245	219	scan@3647	367261	100	0	scan@3647	367261	100	0	0	scan@3647	6	4611	1.22222	3	9	367220	957.303	25	100	2493	2561	2907	1194	1077	1156	2423	3508
TRUE	FALSE	T_8969	M000016_A140001-101_METB_368365_TOF_Threonine, DL- (3TMS)	A140001-101	101	84:1178 85:901 86:2494 87:2009 100:10461 101:18843 102:3533 103:2494 114:2633 115:2355 117:25771 118:2910 119:1732 128:6512 129:6858 130:4642 131:4711 132:4988 133:5265 134:1178 135:623 144:693 147:14548 148:2494 149:1732 158:693 159:1039 160:1039 172:485 174:623 186:416 191:623 202:1940 203:2425 204:901 218:14825 219:15449 220:3602 221:1801 230:416 291:4642 292:3187 293:1247 294:416 320:901 321:…	368365	-0.31	0.85	39	0.28	1.23	971	367217	202	14010	25	25	367140	367417	277	219	scan@3646	367217	100	0	scan@3646	367217	100	0	0	scan@3649	7	4611	1.22222	4	9	367220	947.82	25	100	2460.92	2627	3386	1166	1179	1165	2260	3491
TRUE	FALSE	T_8969	M000016_A140001-101_METB_368365_TOF_Threonine, DL- (3TMS)	A140001-101	101	84:1178 85:901 86:2494 87:2009 100:10461 101:18843 102:3533 103:2494 114:2633 115:2355 117:25771 118:2910 119:1732 128:6512 129:6858 130:4642 131:4711 132:4988 133:5265 134:1178 135:623 144:693 147:14548 148:2494 149:1732 158:693 159:1039 160:1039 172:485 174:623 186:416 191:623 202:1940 203:2425 204:901 218:14825 219:15449 220:3602 221:1801 230:416 291:4642 292:3187 293:1247 294:416 320:901 321:…	368365	-0.31	0.85	39	0.28	1.23	971	367215	221	15759	25	25	367140	367417	277	219	scan@3646	367215	100	0	scan@3646	367215	100	0	0	scan@3649	8	4611	1.22222	5	9	367220	676.886	25	100	1780.2	1740	1929	807	740	789	1705	2333
TRUE	FALSE	T_8969	M000016_A140001-101_METB_368365_TOF_Threonine, DL- (3TMS)	A140001-101	101	84:1178 85:901 86:2494 87:2009 100:10461 101:18843 102:3533 103:2494 114:2633 115:2355 117:25771 118:2910 119:1732 128:6512 129:6858 130:4642 131:4711 132:4988 133:5265 134:1178 135:623 144:693 147:14548 148:2494 149:1732 158:693 159:1039 160:1039 172:485 174:623 186:416 191:623 202:1940 203:2425 204:901 218:14825 219:15449 220:3602 221:1801 230:416 291:4642 292:3187 293:1247 294:416 320:901 321:…	368365	-0.31	0.85	39	0.28	1.23	971	367220	191	13215	24	24	367110	367417	307	219	scan@3646	367220	100	0	scan@3646	367220	100	0	0	scan@3649	6	4611	1.22222	6	9	367220	207.544	24	100	551.083	534	642	308	212	255	516	757
FALSE	FALSE	T_8969	M000016_A140001-101_METB_368365_TOF_Threonine, DL- (3TMS)	A140001-101	101	84:1178 85:901 86:2494 87:2009 100:10461 101:18843 102:3533 103:2494 114:2633 115:2355 117:25771 118:2910 119:1732 128:6512 129:6858 130:4642 131:4711 132:4988 133:5265 134:1178 135:623 144:693 147:14548 148:2494 149:1732 158:693 159:1039 160:1039 172:485 174:623 186:416 191:623 202:1940 203:2425 204:901 218:14825 219:15449 220:3602 221:1801 230:416 291:4642 292:3187 293:1247 294:416 320:901 321:…	368365	-0.31	0.85	39	0.28	1.23	971	367197	205	14388	16	16	367063	367417	354	219	scan@3643	367197	100	0	scan@3643	367197	100	0	0	scan@3649	5	4611	1.22222	7	9	367220	113.691	16	100	378.375	304	321	NA	NA	NA	278	402
TRUE	FALSE	T_8969	M000016_A140001-101_METB_368365_TOF_Threonine, DL- (3TMS)	A140001-101	101	84:1178 85:901 86:2494 87:2009 100:10461 101:18843 102:3533 103:2494 114:2633 115:2355 117:25771 118:2910 119:1732 128:6512 129:6858 130:4642 131:4711 132:4988 133:5265 134:1178 135:623 144:693 147:14548 148:2494 149:1732 158:693 159:1039 160:1039 172:485 174:623 186:416 191:623 202:1940 203:2425 204:901 218:14825 219:15449 220:3602 221:1801 230:416 291:4642 292:3187 293:1247 294:416 320:901 321:…	368365	-0.31	0.85	39	0.28	1.23	971	367229	294	19387	15	15	367172	367417	245	219	scan@3647	367229	100	0	scan@3647	367229	100	0	0	scan@3649	6	4611	1.22222	8	9	367220	107.338	15	100	375	253	287	NA	NA	NA	254	363
FALSE	FALSE	T_8969	M000016_A140001-101_METB_368365_TOF_Threonine, DL- (3TMS)	A140001-101	101	84:1178 85:901 86:2494 87:2009 100:10461 101:18843 102:3533 103:2494 114:2633 115:2355 117:25771 118:2910 119:1732 128:6512 129:6858 130:4642 131:4711 132:4988 133:5265 134:1178 135:623 144:693 147:14548 148:2494 149:1732 158:693 159:1039 160:1039 172:485 174:623 186:416 191:623 202:1940 203:2425 204:901 218:14825 219:15449 220:3602 221:1801 230:416 291:4642 292:3187 293:1247 294:416 320:901 321:…	368365	-0.31	0.85	39	0.28	1.23	971	367191	222	15850	15	15	367096	367417	321	219	scan@3645	367191	100	0	scan@3645	367191	100	0	0	scan@3647	5	4611	1.22222	9	9	367220	100	15	100	348.667	254	294	NA	NA	NA	267	353
FALSE	FALSE	T_8969	M000016_A140001-101_METB_368365_TOF_Threonine, DL- (3TMS)	A140001-101	101	84:1178 85:901 86:2494 87:2009 100:10461 101:18843 102:3533 103:2494 114:2633 115:2355 117:25771 118:2910 119:1732 128:6512 129:6858 130:4642 131:4711 132:4988 133:5265 134:1178 135:623 144:693 147:14548 148:2494 149:1732 158:693 159:1039 160:1039 172:485 174:623 186:416 191:623 202:1940 203:2425 204:901 218:14825 219:15449 220:3602 221:1801 230:416 291:4642 292:3187 293:1247 294:416 320:901 321:…	368365	-0.31	0.85	39	0.28	1.23	971	367229	76	30	21	21	367052	367437	385	219	scan@3645	367229	100	0	scan@3645	367229	100	0	0	scan@3647	6	303	1	1	1	367229	952.619	21	100	952.619	1671	1160	435	NA	NA	769	1510
TRUE	FALSE	T_8969	M000016_A140001-101_METB_368365_TOF_Threonine, DL- (3TMS)	A140001-101	101	84:1178 85:901 86:2494 87:2009 100:10461 101:18843 102:3533 103:2494 114:2633 115:2355 117:25771 118:2910 119:1732 128:6512 129:6858 130:4642 131:4711 132:4988 133:5265 134:1178 135:623 144:693 147:14548 148:2494 149:1732 158:693 159:1039 160:1039 172:485 174:623 186:416 191:623 202:1940 203:2425 204:901 218:14825 219:15449 220:3602 221:1801 230:416 291:4642 292:3187 293:1247 294:416 320:901 321:…	368365	-0.31	0.85	39	0.28	1.23	971	367203	103	3919	25	25	367114	367417	303	219	scan@3643	367203	100	0	scan@3643	367203	100	0	0	scan@3647	7	4605	1.5	1	8	367232	874.861	25	100	2014.04	2673	2599	1095	719	1027	1969	3055
TRUE	FALSE	T_8969	M000016_A140001-101_METB_368365_TOF_Threonine, DL- (3TMS)	A140001-101	101	84:1178 85:901 86:2494 87:2009 100:10461 101:18843 102:3533 103:2494 114:2633 115:2355 117:25771 118:2910 119:1732 128:6512 129:6858 130:4642 131:4711 132:4988 133:5265 134:1178 135:623 144:693 147:14548 148:2494 149:1732 158:693 159:1039 160:1039 172:485 174:623 186:416 191:623 202:1940 203:2425 204:901 218:14825 219:15449 220:3602 221:1801 230:416 291:4642 292:3187 293:1247 294:416 320:901 321:…	368365	-0.31	0.85	39	0.28	1.23	971	367229	115	5465	25	25	367172	367417	245	219	scan@3647	367229	100	0	scan@3647	367229	100	0	0	scan@3649	7	4605	1.5	2	8	367232	746.901	25	100	1710.28	2233	2010	939	604	924	1616	2467
TRUE	FALSE	T_8969	M000016_A140001-101_METB_368365_TOF_Threonine, DL- (3TMS)	A140001-101	101	84:1178 85:901 86:2494 87:2009 100:10461 101:18843 102:3533 103:2494 114:2633 115:2355 117:25771 118:2910 119:1732 128:6512 129:6858 130:4642 131:4711 132:4988 133:5265 134:1178 135:623 144:693 147:14548 148:2494 149:1732 158:693 159:1039 160:1039 172:485 174:623 186:416 191:623 202:1940 203:2425 204:901 218:14825 219:15449 220:3602 221:1801 230:416 291:4642 292:3187 293:1247 294:416 320:901 321:…	368365	-0.31	0.85	39	0.28	1.23	971	367229	87	1793	25	25	367172	367417	245	219	scan@3647	367229	100	0	scan@3647	367229	100	0	0	scan@3649	7	4605	1.5	3	8	367232	652.94	25	100	1479.16	2050	1746	666	516	824	1467	2306
TRUE	FALSE	T_8969	M000016_A140001-101_METB_368365_TOF_Threonine, DL- (3TMS)	A140001-101	101	84:1178 85:901 86:2494 87:2009 100:10461 101:18843 102:3533 103:2494 114:2633 115:2355 117:25771 118:2910 119:1732 128:6512 129:6858 130:4642 131:4711 132:4988 133:5265 134:1178 135:623 144:693 147:14548 148:2494 149:1732 158:693 159:1039 160:1039 172:485 174:623 186:416 191:623 202:1940 203:2425 204:901 218:14825 219:15449 220:3602 221:1801 230:416 291:4642 292:3187 293:1247 294:416 320:901 321:…	368365	-0.31	0.85	39	0.28	1.23	971	367304	186	12708	22	22	367209	367569	360	219	scan@3647	367304	100	0	scan@3647	367304	100	0	0	scan@3648	6	4605	1.5	4	8	367232	194.649	22	100	488	480	519	235	NA	NA	402	619
FALSE	FALSE	T_8969	M000016_A140001-101_METB_368365_TOF_Threonine, DL- (3TMS)	A140001-101	101	84:1178 85:901 86:2494 87:2009 100:10461 101:18843 102:3533 103:2494 114:2633 115:2355 117:25771 118:2910 119:1732 128:6512 129:6858 130:4642 131:4711 132:4988 133:5265 134:1178 135:623 144:693 147:14548 148:2494 149:1732 158:693 159:1039 160:1039 172:485 174:623 186:416 191:623 202:1940 203:2425 204:901 218:14825 219:15449 220:3602 221:1801 230:416 291:4642 292:3187 293:1247 294:416 320:901 321:…	368365	-0.31	0.85	39	0.28	1.23	971	367236	112	5023	12	12	367128	367417	289	219	scan@3647	367236	100	0	scan@3647	367236	100	0	0	scan@3649	4	4605	1.5	5	8	367232	124.594	12	100	445.667	356	319	NA	NA	NA	253	405
FALSE	FALSE	T_8969	M000016_A140001-101_METB_368365_TOF_Threonine, DL- (3TMS)	A140001-101	101	84:1178 85:901 86:2494 87:2009 100:10461 101:18843 102:3533 103:2494 114:2633 115:2355 117:25771 118:2910 119:1732 128:6512 129:6858 130:4642 131:4711 132:4988 133:5265 134:1178 135:623 144:693 147:14548 148:2494 149:1732 158:693 159:1039 160:1039 172:485 174:623 186:416 191:623 202:1940 203:2425 204:901 218:14825 219:15449 220:3602 221:1801 230:416 291:4642 292:3187 293:1247 294:416 320:901 321:…	368365	-0.31	0.85	39	0.28	1.23	971	367264	188	12884	14	14	367128	367493	365	219	scan@3647	367264	100	0	scan@3647	367264	100	0	0	scan@3647	5	4605	1.5	6	8	367232	118.345	14	100	372	280	302	NA	NA	NA	268	373
FALSE	FALSE	T_8969	M000016_A140001-101_METB_368365_TOF_Threonine, DL- (3TMS)	A140001-101	101	84:1178 85:901 86:2494 87:2009 100:10461 101:18843 102:3533 103:2494 114:2633 115:2355 117:25771 118:2910 119:1732 128:6512 129:6858 130:4642 131:4711 132:4988 133:5265 134:1178 135:623 144:693 147:14548 148:2494 149:1732 158:693 159:1039 160:1039 172:485 174:623 186:416 191:623 202:1940 203:2425 204:901 218:14825 219:15449 220:3602 221:1801 230:416 291:4642 292:3187 293:1247 294:416 320:901 321:…	368365	-0.31	0.85	39	0.28	1.23	971	367249	177	12097	15	15	367172	367417	245	219	scan@3647	367249	100	0	scan@3647	367249	100	0	0	scan@3647	5	4605	1.5	7	8	367232	123.767	15	100	366.067	284	316	NA	NA	NA	266	418
FALSE	FALSE	T_8969	M000016_A140001-101_METB_368365_TOF_Threonine, DL- (3TMS)	A140001-101	101	84:1178 85:901 86:2494 87:2009 100:10461 101:18843 102:3533 103:2494 114:2633 115:2355 117:25771 118:2910 119:1732 128:6512 129:6858 130:4642 131:4711 132:4988 133:5265 134:1178 135:623 144:693 147:14548 148:2494 149:1732 158:693 159:1039 160:1039 172:485 174:623 186:416 191:623 202:1940 203:2425 204:901 218:14825 219:15449 220:3602 221:1801 230:416 291:4642 292:3187 293:1247 294:416 320:901 321:…	368365	-0.31	0.85	39	0.28	1.23	971	367217	231	16382	11	11	367128	367417	289	219	scan@3647	367217	100	0	scan@3647	367217	100	0	0	scan@3649	4	4605	1.5	8	8	367232	100	11	100	351.182	306	263	NA	NA	NA	224	320
TRUE	TRUE	T_8969	M000016_A140001-101_METB_368365_TOF_Threonine, DL- (3TMS)	A140001-101	101	84:1178 85:901 86:2494 87:2009 100:10461 101:18843 102:3533 103:2494 114:2633 115:2355 117:25771 118:2910 119:1732 128:6512 129:6858 130:4642 131:4711 132:4988 133:5265 134:1178 135:623 144:693 147:14548 148:2494 149:1732 158:693 159:1039 160:1039 172:485 174:623 186:416 191:623 202:1940 203:2425 204:901 218:14825 219:15449 220:3602 221:1801 230:416 291:4642 292:3187 293:1247 294:416 320:901 321:…	368365	-0.31	0.85	39	0.28	1.23	971	367242	117	5813	25	25	367172	367417	245	219	scan@3647	367242	100	0	scan@3647	367242	100	0	0	scan@3647	7	4606	0.777778	1	18	367234	12591.9	25	100	25771.7	32375	27904	13617	10766	14458	25330	34863
TRUE	FALSE	T_8969	M000016_A140001-101_METB_368365_TOF_Threonine, DL- (3TMS)	A140001-101	101	84:1178 85:901 86:2494 87:2009 100:10461 101:18843 102:3533 103:2494 114:2633 115:2355 117:25771 118:2910 119:1732 128:6512 129:6858 130:4642 131:4711 132:4988 133:5265 134:1178 135:623 144:693 147:14548 148:2494 149:1732 158:693 159:1039 160:1039 172:485 174:623 186:416 191:623 202:1940 203:2425 204:901 218:14825 219:15449 220:3602 221:1801 230:416 291:4642 292:3187 293:1247 294:416 320:901 321:…	368365	-0.31	0.85	39	0.28	1.23	971	367260	101	3585	25	25	367172	367417	245	219	scan@3647	367260	100	0	scan@3647	367260	100	0	0	scan@3647	7	4606	0.777778	2	18	367234	8651.98	25	100	17916.9	22057	20527	8630	7193	10236	18185	24858
TRUE	FALSE	T_8969	M000016_A140001-101_METB_368365_TOF_Threonine, DL- (3TMS)	A140001-101	101	84:1178 85:901 86:2494 87:2009 100:10461 101:18843 102:3533 103:2494 114:2633 115:2355 117:25771 118:2910 119:1732 128:6512 129:6858 130:4642 131:4711 132:4988 133:5265 134:1178 135:623 144:693 147:14548 148:2494 149:1732 158:693 159:1039 160:1039 172:485 174:623 186:416 191:623 202:1940 203:2425 204:901 218:14825 219:15449 220:3602 221:1801 230:416 291:4642 292:3187 293:1247 294:416 320:901 321:…	368365	-0.31	0.85	39	0.28	1.23	971	367234	100	3414	25	25	367172	367417	245	219	scan@3647	367234	100	0	scan@3647	367234	100	0	0	scan@3647	7	4606	0.777778	3	18	367234	4691.35	25	100	9776.76	12533	11497	4634	3736	5547	9887	13867
TRUE	FALSE	T_8969	M000016_A140001-101_METB_368365_TOF_Threonine, DL- (3TMS)	A140001-101	101	84:1178 85:901 86:2494 87:2009 100:10461 101:18843 102:3533 103:2494 114:2633 115:2355 117:25771 118:2910 119:1732 128:6512 129:6858 130:4642 131:4711 132:4988 133:5265 134:1178 135:623 144:693 147:14548 148:2494 149:1732 158:693 159:1039 160:1039 172:485 174:623 186:416 191:623 202:1940 203:2425 204:901 218:14825 219:15449 220:3602 221:1801 230:416 291:4642 292:3187 293:1247 294:416 320:901 321:…	368365	-0.31	0.85	39	0.28	1.23	971	367249	128	6963	25	25	367172	367417	245	219	scan@3647	367249	100	0	scan@3647	367249	100	0	0	scan@3647	7	4606	0.777778	4	18	367234	3122.72	25	100	6498.28	7579	7491	3263	2584	3392	6616	9348
TRUE	FALSE	T_8969	M000016_A140001-101_METB_368365_TOF_Threonine, DL- (3TMS)	A140001-101	101	84:1178 85:901 86:2494 87:2009 100:10461 101:18843 102:3533 103:2494 114:2633 115:2355 117:25771 118:2910 119:1732 128:6512 129:6858 130:4642 131:4711 132:4988 133:5265 134:1178 135:623 144:693 147:14548 148:2494 149:1732 158:693 159:1039 160:1039 172:485 174:623 186:416 191:623 202:1940 203:2425 204:901 218:14825 219:15449 220:3602 221:1801 230:416 291:4642 292:3187 293:1247 294:416 320:901 321:…	368365	-0.31	0.85	39	0.28	1.23	971	367222	133	7813	25	25	367140	367417	277	219	scan@3646	367222	100	0	scan@3646	367222	100	0	0	scan@3649	7	4606	0.777778	5	18	367234	2981.09	25	100	6151.84	7757	7742	3340	2606	3523	6138	9156
TRUE	FALSE	T_8969	M000016_A140001-101_METB_368365_TOF_Threonine, DL- (3TMS)	A140001-101	101	84:1178 85:901 86:2494 87:2009 100:10461 101:18843 102:3533 103:2494 114:2633 115:2355 117:25771 118:2910 119:1732 128:6512 129:6858 130:4642 131:4711 132:4988 133:5265 134:1178 135:623 144:693 147:14548 148:2494 149:1732 158:693 159:1039 160:1039 172:485 174:623 186:416 191:623 202:1940 203:2425 204:901 218:14825 219:15449 220:3602 221:1801 230:416 291:4642 292:3187 293:1247 294:416 320:901 321:…	368365	-0.31	0.85	39	0.28	1.23	971	367249	131	7484	25	25	367172	367417	245	219	scan@3647	367249	100	0	scan@3647	367249	100	0	0	scan@3647	7	4606	0.777778	6	18	367234	2373.97	25	100	4956.36	5958	5954	2628	1998	2693	4952	7409
TRUE	FALSE	T_8969	M000016_A140001-101_METB_368365_TOF_Threonine, DL- (3TMS)	A140001-101	101	84:1178 85:901 86:2494 87:2009 100:10461 101:18843 102:3533 103:2494 114:2633 115:2355 117:25771 118:2910 119:1732 128:6512 129:6858 130:4642 131:4711 132:4988 133:5265 134:1178 135:623 144:693 147:14548 148:2494 149:1732 158:693 159:1039 160:1039 172:485 174:623 186:416 191:623 202:1940 203:2425 204:901 218:14825 219:15449 220:3602 221:1801 230:416 291:4642 292:3187 293:1247 294:416 320:901 321:…	368365	-0.31	0.85	39	0.28	1.23	971	367249	132	7668	25	25	367172	367417	245	219	scan@3647	367249	100	0	scan@3647	367249	100	0	0	scan@3647	6	4606	0.777778	7	18	367234	1896.03	25	100	4052.76	4742	4703	1976	1549	2078	4080	5893
TRUE	FALSE	T_8969	M000016_A140001-101_METB_368365_TOF_Threonine, DL- (3TMS)	A140001-101	101	84:1178 85:901 86:2494 87:2009 100:10461 101:18843 102:3533 103:2494 114:2633 115:2355 117:25771 118:2910 119:1732 128:6512 129:6858 130:4642 131:4711 132:4988 133:5265 134:1178 135:623 144:693 147:14548 148:2494 149:1732 158:693 159:1039 160:1039 172:485 174:623 186:416 191:623 202:1940 203:2425 204:901 218:14825 219:15449 220:3602 221:1801 230:416 291:4642 292:3187 293:1247 294:416 320:901 321:…	368365	-0.31	0.85	39	0.28	1.23	971	367229	130	7300	25	25	367140	367417	277	219	scan@3646	367229	100	0	scan@3646	367229	100	0	0	scan@3649	7	4606	0.777778	8	18	367234	1857.43	25	100	3918.72	4632	4700	2018	1498	2060	3876	5681
TRUE	FALSE	T_8969	M000016_A140001-101_METB_368365_TOF_Threonine, DL- (3TMS)	A140001-101	101	84:1178 85:901 86:2494 87:2009 100:10461 101:18843 102:3533 103:2494 114:2633 115:2355 117:25771 118:2910 119:1732 128:6512 129:6858 130:4642 131:4711 132:4988 133:5265 134:1178 135:623 144:693 147:14548 148:2494 149:1732 158:693 159:1039 160:1039 172:485 174:623 186:416 191:623 202:1940 203:2425 204:901 218:14825 219:15449 220:3602 221:1801 230:416 291:4642 292:3187 293:1247 294:416 320:901 321:…	368365	-0.31	0.85	39	0.28	1.23	971	367229	102	3770	25	25	367172	367417	245	219	scan@3647	367229	100	0	scan@3647	367229	100	0	0	scan@3647	8	4606	0.777778	9	18	367234	1325.13	25	100	2844.44	3653	3317	1340	976	1464	2830	4049
TRUE	FALSE	T_8969	M000016_A140001-101_METB_368365_TOF_Threonine, DL- (3TMS)	A140001-101	101	84:1178 85:901 86:2494 87:2009 100:10461 101:18843 102:3533 103:2494 114:2633 115:2355 117:25771 118:2910 119:1732 128:6512 129:6858 130:4642 131:4711 132:4988 133:5265 134:1178 135:623 144:693 147:14548 148:2494 149:1732 158:693 159:1039 160:1039 172:485 174:623 186:416 191:623 202:1940 203:2425 204:901 218:14825 219:15449 220:3602 221:1801 230:416 291:4642 292:3187 293:1247 294:416 320:901 321:…	368365	-0.31	0.85	39	0.28	1.23	971	367215	118	6004	25	25	367140	367417	277	219	scan@3646	367215	100	0	scan@3646	367215	100	0	0	scan@3647	7	4606	0.777778	10	18	367234	1328.81	25	100	2830	3613	3106	1419	1023	1454	2739	3831
TRUE	FALSE	T_8969	M000016_A140001-101_METB_368365_TOF_Threonine, DL- (3TMS)	A140001-101	101	84:1178 85:901 86:2494 87:2009 100:10461 101:18843 102:3533 103:2494 114:2633 115:2355 117:25771 118:2910 119:1732 128:6512 129:6858 130:4642 131:4711 132:4988 133:5265 134:1178 135:623 144:693 147:14548 148:2494 149:1732 158:693 159:1039 160:1039 172:485 174:623 186:416 191:623 202:1940 203:2425 204:901 218:14825 219:15449 220:3602 221:1801 230:416 291:4642 292:3187 293:1247 294:416 320:901 321:…	368365	-0.31	0.85	39	0.28	1.23	971	367234	114	5318	25	25	367140	367417	277	219	scan@3646	367234	100	0	scan@3646	367234	100	0	0	scan@3649	7	4606	0.777778	11	18	367234	844.214	25	100	1830.64	2255	2165	834	670	913	1757	2542
TRUE	FALSE	T_8969	M000016_A140001-101_METB_368365_TOF_Threonine, DL- (3TMS)	A140001-101	101	84:1178 85:901 86:2494 87:2009 100:10461 101:18843 102:3533 103:2494 114:2633 115:2355 117:25771 118:2910 119:1732 128:6512 129:6858 130:4642 131:4711 132:4988 133:5265 134:1178 135:623 144:693 147:14548 148:2494 149:1732 158:693 159:1039 160:1039 172:485 174:623 186:416 191:623 202:1940 203:2425 204:901 218:14825 219:15449 220:3602 221:1801 230:416 291:4642 292:3187 293:1247 294:416 320:901 321:…	368365	-0.31	0.85	39	0.28	1.23	971	367217	119	6129	25	25	367128	367417	289	219	scan@3647	367217	100	0	scan@3647	367217	100	0	0	scan@3647	7	4606	0.777778	12	18	367234	689.521	25	100	1494.32	1954	1700	805	511	758	1387	2115
TRUE	FALSE	T_8969	M000016_A140001-101_METB_368365_TOF_Threonine, DL- (3TMS)	A140001-101	101	84:1178 85:901 86:2494 87:2009 100:10461 101:18843 102:3533 103:2494 114:2633 115:2355 117:25771 118:2910 119:1732 128:6512 129:6858 130:4642 131:4711 132:4988 133:5265 134:1178 135:623 144:693 147:14548 148:2494 149:1732 158:693 159:1039 160:1039 172:485 174:623 186:416 191:623 202:1940 203:2425 204:901 218:14825 219:15449 220:3602 221:1801 230:416 291:4642 292:3187 293:1247 294:416 320:901 321:…	368365	-0.31	0.85	39	0.28	1.23	971	367141	134	8002	7	7	367128	367417	289	219	scan@3647	367141	100	0	scan@3647	367141	100	0	0	scan@3647	4	4606	0.777778	13	18	367234	480.143	7	100	1474.43	NA	NA	NA	NA	NA	973	NA
TRUE	FALSE	T_8969	M000016_A140001-101_METB_368365_TOF_Threonine, DL- (3TMS)	A140001-101	101	84:1178 85:901 86:2494 87:2009 100:10461 101:18843 102:3533 103:2494 114:2633 115:2355 117:25771 118:2910 119:1732 128:6512 129:6858 130:4642 131:4711 132:4988 133:5265 134:1178 135:623 144:693 147:14548 148:2494 149:1732 158:693 159:1039 160:1039 172:485 174:623 186:416 191:623 202:1940 203:2425 204:901 218:14825 219:15449 220:3602 221:1801 230:416 291:4642 292:3187 293:1247 294:416 320:901 321:…	368365	-0.31	0.85	39	0.28	1.23	971	367234	159	10404	25	25	367172	367417	245	219	scan@3647	367234	100	0	scan@3647	367234	100	0	0	scan@3649	7	4606	0.777778	14	18	367234	384.88	25	100	800.28	981	937	465	332	409	777	1152
TRUE	FALSE	T_8969	M000016_A140001-101_METB_368365_TOF_Threonine, DL- (3TMS)	A140001-101	101	84:1178 85:901 86:2494 87:2009 100:10461 101:18843 102:3533 103:2494 114:2633 115:2355 117:25771 118:2910 119:1732 128:6512 129:6858 130:4642 131:4711 132:4988 133:5265 134:1178 135:623 144:693 147:14548 148:2494 149:1732 158:693 159:1039 160:1039 172:485 174:623 186:416 191:623 202:1940 203:2425 204:901 218:14825 219:15449 220:3602 221:1801 230:416 291:4642 292:3187 293:1247 294:416 320:901 321:…	368365	-0.31	0.85	39	0.28	1.23	971	367238	160	10510	24	24	367172	367417	245	219	scan@3647	367238	100	0	scan@3647	367238	100	0	0	scan@3647	6	4606	0.777778	15	18	367234	327.159	24	100	703.5	805	790	368	266	339	629	1007
TRUE	FALSE	T_8969	M000016_A140001-101_METB_368365_TOF_Threonine, DL- (3TMS)	A140001-101	101	84:1178 85:901 86:2494 87:2009 100:10461 101:18843 102:3533 103:2494 114:2633 115:2355 117:25771 118:2910 119:1732 128:6512 129:6858 130:4642 131:4711 132:4988 133:5265 134:1178 135:623 144:693 147:14548 148:2494 149:1732 158:693 159:1039 160:1039 172:485 174:623 186:416 191:623 202:1940 203:2425 204:901 218:14825 219:15449 220:3602 221:1801 230:416 291:4642 292:3187 293:1247 294:416 320:901 321:…	368365	-0.31	0.85	39	0.28	1.23	971	367238	144	9097	22	22	367172	367417	245	219	scan@3647	367238	100	0	scan@3647	367238	100	0	0	scan@3647	6	4606	0.777778	16	18	367234	196.276	22	100	444	461	469	235	NA	206	406	570
FALSE	FALSE	T_8969	M000016_A140001-101_METB_368365_TOF_Threonine, DL- (3TMS)	A140001-101	101	84:1178 85:901 86:2494 87:2009 100:10461 101:18843 102:3533 103:2494 114:2633 115:2355 117:25771 118:2910 119:1732 128:6512 129:6858 130:4642 131:4711 132:4988 133:5265 134:1178 135:623 144:693 147:14548 148:2494 149:1732 158:693 159:1039 160:1039 172:485 174:623 186:416 191:623 202:1940 203:2425 204:901 218:14825 219:15449 220:3602 221:1801 230:416 291:4642 292:3187 293:1247 294:416 320:901 321:…	368365	-0.31	0.85	39	0.28	1.23	971	367215	176	12027	11	11	367128	367493	365	219	scan@3647	367215	100	0	scan@3647	367215	100	0	0	scan@3649	3	4606	0.777778	17	18	367234	102.316	11	100	323.909	220	237	NA	NA	NA	211	303
FALSE	FALSE	T_8969	M000016_A140001-101_METB_368365_TOF_Threonine, DL- (3TMS)	A140001-101	101	84:1178 85:901 86:2494 87:2009 100:10461 101:18843 102:3533 103:2494 114:2633 115:2355 117:25771 118:2910 119:1732 128:6512 129:6858 130:4642 131:4711 132:4988 133:5265 134:1178 135:623 144:693 147:14548 148:2494 149:1732 158:693 159:1039 160:1039 172:485 174:623 186:416 191:623 202:1940 203:2425 204:901 218:14825 219:15449 220:3602 221:1801 230:416 291:4642 292:3187 293:1247 294:416 320:901 321:…	368365	-0.31	0.85	39	0.28	1.23	971	367236	161	10623	10	10	367203	367417	214	219	scan@3649	367236	100	0	scan@3649	367236	100	0	0	scan@3649	4	4606	0.777778	18	18	367234	100	10	100	323.6	224	231	NA	NA	NA	NA	302
FALSE	FALSE	T_8969	M000016_A140001-101_METB_368365_TOF_Threonine, DL- (3TMS)	A140001-101	101	84:1178 85:901 86:2494 87:2009 100:10461 101:18843 102:3533 103:2494 114:2633 115:2355 117:25771 118:2910 119:1732 128:6512 129:6858 130:4642 131:4711 132:4988 133:5265 134:1178 135:623 144:693 147:14548 148:2494 149:1732 158:693 159:1039 160:1039 172:485 174:623 186:416 191:623 202:1940 203:2425 204:901 218:14825 219:15449 220:3602 221:1801 230:416 291:4642 292:3187 293:1247 294:416 320:901 321:…	368365	-0.31	0.85	39	0.28	1.23	971	367319	89	2103	7	7	367203	367417	214	219	scan@3649	367319	100	0	scan@3649	367319	100	0	0	scan@3651	2	5085	1	1	2	367236	100	7	100	626.286	NA	NA	NA	NA	NA	NA	690
FALSE	FALSE	T_8969	M000016_A140001-101_METB_368365_TOF_Threonine, DL- (3TMS)	A140001-101	101	84:1178 85:901 86:2494 87:2009 100:10461 101:18843 102:3533 103:2494 114:2633 115:2355 117:25771 118:2910 119:1732 128:6512 129:6858 130:4642 131:4711 132:4988 133:5265 134:1178 135:623 144:693 147:14548 148:2494 149:1732 158:693 159:1039 160:1039 172:485 174:623 186:416 191:623 202:1940 203:2425 204:901 218:14825 219:15449 220:3602 221:1801 230:416 291:4642 292:3187 293:1247 294:416 320:901 321:…	368365	-0.31	0.85	39	0.28	1.23	971	367153	88	1961	17	17	367032	367417	385	219	scan@3642	367153	100	0	scan@3642	367153	100	0	0	scan@3646	4	5085	1	2	2	367236	101.069	17	100	479.471	NA	637	318	NA	NA	379	715
FALSE	FALSE	T_8969	M000016_A140001-101_METB_368365_TOF_Threonine, DL- (3TMS)	A140001-101	101	84:1178 85:901 86:2494 87:2009 100:10461 101:18843 102:3533 103:2494 114:2633 115:2355 117:25771 118:2910 119:1732 128:6512 129:6858 130:4642 131:4711 132:4988 133:5265 134:1178 135:623 144:693 147:14548 148:2494 149:1732 158:693 159:1039 160:1039 172:485 174:623 186:416 191:623 202:1940 203:2425 204:901 218:14825 219:15449 220:3602 221:1801 230:416 291:4642 292:3187 293:1247 294:416 320:901 321:…	368365	-0.31	0.85	39	0.28	1.23	971	367249	146	9354	23	23	367172	367417	245	219	scan@3647	367249	100	0	scan@3647	367249	100	0	0	scan@3647	6	4607	10	1	1	367249	475.391	23	100	475.391	540	525	266	NA	252	374	721
TRUE	FALSE	T_8969	M000016_A140001-101_METB_368365_TOF_Threonine, DL- (3TMS)	A140001-101	101	84:1178 85:901 86:2494 87:2009 100:10461 101:18843 102:3533 103:2494 114:2633 115:2355 117:25771 118:2910 119:1732 128:6512 129:6858 130:4642 131:4711 132:4988 133:5265 134:1178 135:623 144:693 147:14548 148:2494 149:1732 158:693 159:1039 160:1039 172:485 174:623 186:416 191:623 202:1940 203:2425 204:901 218:14825 219:15449 220:3602 221:1801 230:416 291:4642 292:3187 293:1247 294:416 320:901 321:…	368365	-0.31	0.85	39	0.28	1.23	971	367249	129	7097	25	25	367172	367417	245	219	scan@3647	367249	100	0	scan@3647	367249	100	0	0	scan@3647	7	4616	13	1	1	367249	7730.44	25	100	7730.44	8792	8986	4021	3272	4323	8096	11335
TRUE	TRUE	T_8969	M000016_A140001-101_METB_368365_TOF_Threonine, DL- (3TMS)	A140001-101	101	84:1178 85:901 86:2494 87:2009 100:10461 101:18843 102:3533 103:2494 114:2633 115:2355 117:25771 118:2910 119:1732 128:6512 129:6858 130:4642 131:4711 132:4988 133:5265 134:1178 135:623 144:693 147:14548 148:2494 149:1732 158:693 159:1039 160:1039 172:485 174:623 186:416 191:623 202:1940 203:2425 204:901 218:14825 219:15449 220:3602 221:1801 230:416 291:4642 292:3187 293:1247 294:416 320:901 321:…	368365	-0.31	0.85	39	0.28	1.23	971	367260	219	15551	25	25	367172	367417	245	219	scan@3647	367260	100	0	scan@3647	367260	100	0	0	scan@3647	6	4609	2.5	1	4	367260	2060.57	25	100	17956.1	17565	19479	8614	8419	9116	18122	23332
TRUE	TRUE	T_8969	M000016_A140001-101_METB_368365_TOF_Threonine, DL- (3TMS)	A140001-101	101	84:1178 85:901 86:2494 87:2009 100:10461 101:18843 102:3533 103:2494 114:2633 115:2355 117:25771 118:2910 119:1732 128:6512 129:6858 130:4642 131:4711 132:4988 133:5265 134:1178 135:623 144:693 147:14548 148:2494 149:1732 158:693 159:1039 160:1039 172:485 174:623 186:416 191:623 202:1940 203:2425 204:901 218:14825 219:15449 220:3602 221:1801 230:416 291:4642 292:3187 293:1247 294:416 320:901 321:…	368365	-0.31	0.85	39	0.28	1.23	971	367285	291	19225	25	25	367172	367417	245	219	scan@3647	367285	100	0	scan@3647	367285	100	0	0	scan@3647	6	4609	2.5	2	4	367260	429.403	25	100	3859.8	3479	4016	1686	1662	1654	3845	4874
TRUE	FALSE	T_8969	M000016_A140001-101_METB_368365_TOF_Threonine, DL- (3TMS)	A140001-101	101	84:1178 85:901 86:2494 87:2009 100:10461 101:18843 102:3533 103:2494 114:2633 115:2355 117:25771 118:2910 119:1732 128:6512 129:6858 130:4642 131:4711 132:4988 133:5265 134:1178 135:623 144:693 147:14548 148:2494 149:1732 158:693 159:1039 160:1039 172:485 174:623 186:416 191:623 202:1940 203:2425 204:901 218:14825 219:15449 220:3602 221:1801 230:416 291:4642 292:3187 293:1247 294:416 320:901 321:…	368365	-0.31	0.85	39	0.28	1.23	971	367260	292	19284	25	25	367172	367417	245	219	scan@3647	367260	100	0	scan@3647	367260	100	0	0	scan@3648	7	4609	2.5	3	4	367260	289.31	25	100	2626.76	2392	2732	1159	1091	1101	2523	3380
TRUE	FALSE	T_8969	M000016_A140001-101_METB_368365_TOF_Threonine, DL- (3TMS)	A140001-101	101	84:1178 85:901 86:2494 87:2009 100:10461 101:18843 102:3533 103:2494 114:2633 115:2355 117:25771 118:2910 119:1732 128:6512 129:6858 130:4642 131:4711 132:4988 133:5265 134:1178 135:623 144:693 147:14548 148:2494 149:1732 158:693 159:1039 160:1039 172:485 174:623 186:416 191:623 202:1940 203:2425 204:901 218:14825 219:15449 220:3602 221:1801 230:416 291:4642 292:3187 293:1247 294:416 320:901 321:…	368365	-0.31	0.85	39	0.28	1.23	971	367229	293	19339	25	25	367140	367417	277	219	scan@3646	367229	100	0	scan@3646	367229	100	0	0	scan@3647	7	4609	2.5	4	4	367260	100	25	100	903.96	811	913	423	399	394	833	1127
TRUE	TRUE	T_8969	M000016_A140001-101_METB_368365_TOF_Threonine, DL- (3TMS)	A140001-101	101	84:1178 85:901 86:2494 87:2009 100:10461 101:18843 102:3533 103:2494 114:2633 115:2355 117:25771 118:2910 119:1732 128:6512 129:6858 130:4642 131:4711 132:4988 133:5265 134:1178 135:623 144:693 147:14548 148:2494 149:1732 158:693 159:1039 160:1039 172:485 174:623 186:416 191:623 202:1940 203:2425 204:901 218:14825 219:15449 220:3602 221:1801 230:416 291:4642 292:3187 293:1247 294:416 320:901 321:…	368365	-0.31	0.85	39	0.28	1.23	971	367276	320	20270	22	22	367172	367417	245	219	scan@3647	367276	100	0	scan@3647	367276	100	0	0	scan@3647	5	4615	8	1	1	367276	470	22	100	470	377	434	220	NA	NA	423	517
FALSE	FALSE	T_8969	M000016_A140001-101_METB_368365_TOF_Threonine, DL- (3TMS)	A140001-101	101	84:1178 85:901 86:2494 87:2009 100:10461 101:18843 102:3533 103:2494 114:2633 115:2355 117:25771 118:2910 119:1732 128:6512 129:6858 130:4642 131:4711 132:4988 133:5265 134:1178 135:623 144:693 147:14548 148:2494 149:1732 158:693 159:1039 160:1039 172:485 174:623 186:416 191:623 202:1940 203:2425 204:901 218:14825 219:15449 220:3602 221:1801 230:416 291:4642 292:3187 293:1247 294:416 320:901 321:…	368365	-0.31	0.85	39	0.28	1.23	971	367288	217	15228	24	24	367114	367417	303	219	scan@3643	367288	100	0	scan@3643	367288	100	0	0	scan@3648	7	7872	1	1	1	367288	423.25	24	100	423.25	551	622	390	256	249	418	589
FALSE	FALSE	T_8958	M000067_A137001-101_METB_371255_TOF_Fumaric acid (2TMS)	A137001-101	101	82:5208 83:43956 84:17499 85:8125 89:2292 97:2083 98:3958 99:4583 103:3750 113:5625 115:22082 116:2500 117:7500 119:2083 126:3542 127:9375 128:5416 129:2708 131:5416 132:2083 133:31040 134:4166 135:3125 142:1458 143:45831 144:5625 145:2917 147:151451 148:24999 149:20832 150:2708 155:15208 156:23541 157:9583 158:2083 159:1875 170:3125 171:3958 173:2083 201:1458 215:1250 217:8125 218:3333 245:16145…	371255	-0.05	0.94	44	0.28	1.7	973	370720	242	16971	22	22	370488	370957	469	223	scan@3712	370720	100	0	scan@3712	370720	100	0	0	scan@3715	4	8131	1	1	1	370720	473.318	22	100	473.318	580	489	478	242	390	445	1026
FALSE	FALSE	T_8958	M000067_A137001-101_METB_371255_TOF_Fumaric acid (2TMS)	A137001-101	101	82:5208 83:43956 84:17499 85:8125 89:2292 97:2083 98:3958 99:4583 103:3750 113:5625 115:22082 116:2500 117:7500 119:2083 126:3542 127:9375 128:5416 129:2708 131:5416 132:2083 133:31040 134:4166 135:3125 142:1458 143:45831 144:5625 145:2917 147:151451 148:24999 149:20832 150:2708 155:15208 156:23541 157:9583 158:2083 159:1875 170:3125 171:3958 173:2083 201:1458 215:1250 217:8125 218:3333 245:16145…	371255	-0.05	0.94	44	0.28	1.7	973	370776	243	17025	8	8	370488	370948	460	223	scan@3712	370776	100	0	scan@3712	370776	100	0	0	scan@3716	2	8135	1	1	1	370776	269.375	8	50	269.375	233	NA	215	NA	NA	NA	410
TRUE	FALSE	T_8958	M000067_A137001-101_METB_371255_TOF_Fumaric acid (2TMS)	A137001-101	101	82:5208 83:43956 84:17499 85:8125 89:2292 97:2083 98:3958 99:4583 103:3750 113:5625 115:22082 116:2500 117:7500 119:2083 126:3542 127:9375 128:5416 129:2708 131:5416 132:2083 133:31040 134:4166 135:3125 142:1458 143:45831 144:5625 145:2917 147:151451 148:24999 149:20832 150:2708 155:15208 156:23541 157:9583 158:2083 159:1875 170:3125 171:3958 173:2083 201:1458 215:1250 217:8125 218:3333 245:16145…	371255	-0.05	0.94	44	0.28	1.7	973	370851	247	17394	25	25	370723	371100	377	223	scan@3717	370851	100	0	scan@3717	370851	100	0	0	scan@3719	7	329	11	1	1	370851	15444.8	25	100	15444.8	9285	17623	11984	7316	14353	21853	46236
FALSE	FALSE	T_8958	M000067_A137001-101_METB_371255_TOF_Fumaric acid (2TMS)	A137001-101	101	82:5208 83:43956 84:17499 85:8125 89:2292 97:2083 98:3958 99:4583 103:3750 113:5625 115:22082 116:2500 117:7500 119:2083 126:3542 127:9375 128:5416 129:2708 131:5416 132:2083 133:31040 134:4166 135:3125 142:1458 143:45831 144:5625 145:2917 147:151451 148:24999 149:20832 150:2708 155:15208 156:23541 157:9583 158:2083 159:1875 170:3125 171:3958 173:2083 201:1458 215:1250 217:8125 218:3333 245:16145…	371255	-0.05	0.94	44	0.28	1.7	973	370902	77	195	24	24	370723	371024	301	223	scan@3717	370902	100	0	scan@3717	370902	100	0	0	scan@3720	7	2982	1	1	1	370902	3156.83	24	100	3156.83	3754	3752	1473	1182	2095	2318	15141
TRUE	TRUE	T_8958	M000067_A137001-101_METB_371255_TOF_Fumaric acid (2TMS)	A137001-101	101	82:5208 83:43956 84:17499 85:8125 89:2292 97:2083 98:3958 99:4583 103:3750 113:5625 115:22082 116:2500 117:7500 119:2083 126:3542 127:9375 128:5416 129:2708 131:5416 132:2083 133:31040 134:4166 135:3125 142:1458 143:45831 144:5625 145:2917 147:151451 148:24999 149:20832 150:2708 155:15208 156:23541 157:9583 158:2083 159:1875 170:3125 171:3958 173:2083 201:1458 215:1250 217:8125 218:3333 245:16145…	371255	-0.05	0.94	44	0.28	1.7	973	370927	245	17240	25	25	370767	371100	333	223	scan@3718	370927	100	0	scan@3718	370927	100	0	0	scan@3718	5	315	2.5	1	4	370916	68742.1	25	100	161452	99374	183530	124773	80443	149251	220686	491532
TRUE	FALSE	T_8958	M000067_A137001-101_METB_371255_TOF_Fumaric acid (2TMS)	A137001-101	101	82:5208 83:43956 84:17499 85:8125 89:2292 97:2083 98:3958 99:4583 103:3750 113:5625 115:22082 116:2500 117:7500 119:2083 126:3542 127:9375 128:5416 129:2708 131:5416 132:2083 133:31040 134:4166 135:3125 142:1458 143:45831 144:5625 145:2917 147:151451 148:24999 149:20832 150:2708 155:15208 156:23541 157:9583 158:2083 159:1875 170:3125 171:3958 173:2083 201:1458 215:1250 217:8125 218:3333 245:16145…	371255	-0.05	0.94	44	0.28	1.7	973	370906	246	17330	25	25	370758	371100	342	223	scan@3717	370906	100	0	scan@3717	370906	100	0	0	scan@3719	7	315	2.5	2	4	370916	14207.4	25	100	33735	20477	38276	25877	16584	31214	47086	103086
FALSE	FALSE	T_8958	M000067_A137001-101_METB_371255_TOF_Fumaric acid (2TMS)	A137001-101	101	82:5208 83:43956 84:17499 85:8125 89:2292 97:2083 98:3958 99:4583 103:3750 113:5625 115:22082 116:2500 117:7500 119:2083 126:3542 127:9375 128:5416 129:2708 131:5416 132:2083 133:31040 134:4166 135:3125 142:1458 143:45831 144:5625 145:2917 147:151451 148:24999 149:20832 150:2708 155:15208 156:23541 157:9583 158:2083 159:1875 170:3125 171:3958 173:2083 201:1458 215:1250 217:8125 218:3333 245:16145…	371255	-0.05	0.94	44	0.28	1.7	973	370832	249	17512	16	16	370725	370957	232	223	scan@3716	370832	100	0	scan@3716	370832	100	0	0	scan@3720	4	315	2.5	3	4	370916	129.357	16	100	403.062	NA	348	265	NA	280	435	818
FALSE	FALSE	T_8958	M000067_A137001-101_METB_371255_TOF_Fumaric acid (2TMS)	A137001-101	101	82:5208 83:43956 84:17499 85:8125 89:2292 97:2083 98:3958 99:4583 103:3750 113:5625 115:22082 116:2500 117:7500 119:2083 126:3542 127:9375 128:5416 129:2708 131:5416 132:2083 133:31040 134:4166 135:3125 142:1458 143:45831 144:5625 145:2917 147:151451 148:24999 149:20832 150:2708 155:15208 156:23541 157:9583 158:2083 159:1875 170:3125 171:3958 173:2083 201:1458 215:1250 217:8125 218:3333 245:16145…	371255	-0.05	0.94	44	0.28	1.7	973	371109	174	11790	12	12	370932	371324	392	223	scan@3713	371109	100	0	scan@3713	371109	100	0	0	scan@3725	3	315	2.5	4	4	370916	100	12	100	364.75	311	274	NA	NA	NA	215	960
TRUE	FALSE	T_8958	M000067_A137001-101_METB_371255_TOF_Fumaric acid (2TMS)	A137001-101	101	82:5208 83:43956 84:17499 85:8125 89:2292 97:2083 98:3958 99:4583 103:3750 113:5625 115:22082 116:2500 117:7500 119:2083 126:3542 127:9375 128:5416 129:2708 131:5416 132:2083 133:31040 134:4166 135:3125 142:1458 143:45831 144:5625 145:2917 147:151451 148:24999 149:20832 150:2708 155:15208 156:23541 157:9583 158:2083 159:1875 170:3125 171:3958 173:2083 201:1458 215:1250 217:8125 218:3333 245:16145…	371255	-0.05	0.94	44	0.28	1.7	973	370927	171	11428	25	25	370767	371100	333	223	scan@3718	370927	100	0	scan@3718	370927	100	0	0	scan@3718	5	317	9	1	2	370920	440.956	25	100	2591.64	1483	2796	1709	981	2224	3018	12331
FALSE	FALSE	T_8958	M000067_A137001-101_METB_371255_TOF_Fumaric acid (2TMS)	A137001-101	101	82:5208 83:43956 84:17499 85:8125 89:2292 97:2083 98:3958 99:4583 103:3750 113:5625 115:22082 116:2500 117:7500 119:2083 126:3542 127:9375 128:5416 129:2708 131:5416 132:2083 133:31040 134:4166 135:3125 142:1458 143:45831 144:5625 145:2917 147:151451 148:24999 149:20832 150:2708 155:15208 156:23541 157:9583 158:2083 159:1875 170:3125 171:3958 173:2083 201:1458 215:1250 217:8125 218:3333 245:16145…	371255	-0.05	0.94	44	0.28	1.7	973	370914	111	4885	21	21	370767	371100	333	223	scan@3718	370914	100	0	scan@3718	370914	100	0	0	scan@3720	4	317	9	2	2	370920	100	21	100	683	468	594	385	206	524	652	2862
TRUE	TRUE	T_8958	M000067_A137001-101_METB_371255_TOF_Fumaric acid (2TMS)	A137001-101	101	82:5208 83:43956 84:17499 85:8125 89:2292 97:2083 98:3958 99:4583 103:3750 113:5625 115:22082 116:2500 117:7500 119:2083 126:3542 127:9375 128:5416 129:2708 131:5416 132:2083 133:31040 134:4166 135:3125 142:1458 143:45831 144:5625 145:2917 147:151451 148:24999 149:20832 150:2708 155:15208 156:23541 157:9583 158:2083 159:1875 170:3125 171:3958 173:2083 201:1458 215:1250 217:8125 218:3333 245:16145…	371255	-0.05	0.94	44	0.28	1.7	973	370927	143	8924	25	25	370767	371100	333	223	scan@3718	370927	100	0	scan@3718	370927	100	0	0	scan@3720	6	328	11	1	1	370927	41521	25	100	41521	28867	46061	30022	18893	38253	50130	154645
FALSE	FALSE	T_8958	M000067_A137001-101_METB_371255_TOF_Fumaric acid (2TMS)	A137001-101	101	82:5208 83:43956 84:17499 85:8125 89:2292 97:2083 98:3958 99:4583 103:3750 113:5625 115:22082 116:2500 117:7500 119:2083 126:3542 127:9375 128:5416 129:2708 131:5416 132:2083 133:31040 134:4166 135:3125 142:1458 143:45831 144:5625 145:2917 147:151451 148:24999 149:20832 150:2708 155:15208 156:23541 157:9583 158:2083 159:1875 170:3125 171:3958 173:2083 201:1458 215:1250 217:8125 218:3333 245:16145…	371255	-0.05	0.94	44	0.28	1.7	973	370910	76	32	25	25	370799	371100	301	223	scan@3718	370910	100	0	scan@3718	370910	100	0	0	scan@3720	7	311	1.66667	1	3	370929	478.219	25	100	5271.4	5652	5953	2601	2117	4169	4921	24658
FALSE	FALSE	T_8958	M000067_A137001-101_METB_371255_TOF_Fumaric acid (2TMS)	A137001-101	101	82:5208 83:43956 84:17499 85:8125 89:2292 97:2083 98:3958 99:4583 103:3750 113:5625 115:22082 116:2500 117:7500 119:2083 126:3542 127:9375 128:5416 129:2708 131:5416 132:2083 133:31040 134:4166 135:3125 142:1458 143:45831 144:5625 145:2917 147:151451 148:24999 149:20832 150:2708 155:15208 156:23541 157:9583 158:2083 159:1875 170:3125 171:3958 173:2083 201:1458 215:1250 217:8125 218:3333 245:16145…	371255	-0.05	0.94	44	0.28	1.7	973	370929	81	808	24	24	370767	371100	333	223	scan@3718	370929	100	0	scan@3718	370929	100	0	0	scan@3720	6	311	1.66667	2	3	370929	100	24	100	1200.46	1071	1292	559	452	868	1059	6274
FALSE	FALSE	T_8958	M000067_A137001-101_METB_371255_TOF_Fumaric acid (2TMS)	A137001-101	101	82:5208 83:43956 84:17499 85:8125 89:2292 97:2083 98:3958 99:4583 103:3750 113:5625 115:22082 116:2500 117:7500 119:2083 126:3542 127:9375 128:5416 129:2708 131:5416 132:2083 133:31040 134:4166 135:3125 142:1458 143:45831 144:5625 145:2917 147:151451 148:24999 149:20832 150:2708 155:15208 156:23541 157:9583 158:2083 159:1875 170:3125 171:3958 173:2083 201:1458 215:1250 217:8125 218:3333 245:16145…	371255	-0.05	0.94	44	0.28	1.7	973	370974	87	1794	24	24	370723	371100	377	223	scan@3717	370974	100	0	scan@3717	370974	100	0	0	scan@3721	5	311	1.66667	3	3	370929	100.395	24	100	1196.71	1230	1105	619	438	915	972	6039
TRUE	FALSE	T_8958	M000067_A137001-101_METB_371255_TOF_Fumaric acid (2TMS)	A137001-101	101	82:5208 83:43956 84:17499 85:8125 89:2292 97:2083 98:3958 99:4583 103:3750 113:5625 115:22082 116:2500 117:7500 119:2083 126:3542 127:9375 128:5416 129:2708 131:5416 132:2083 133:31040 134:4166 135:3125 142:1458 143:45831 144:5625 145:2917 147:151451 148:24999 149:20832 150:2708 155:15208 156:23541 157:9583 158:2083 159:1875 170:3125 171:3958 173:2083 201:1458 215:1250 217:8125 218:3333 245:16145…	371255	-0.05	0.94	44	0.28	1.7	973	370969	157	10143	25	25	370843	371100	257	223	scan@3719	370969	100	0	scan@3719	370969	100	0	0	scan@3720	5	310	0.826087	1	23	370931	5028.52	25	100	7864.56	5588	8949	5564	3204	7008	8596	32702
TRUE	FALSE	T_8958	M000067_A137001-101_METB_371255_TOF_Fumaric acid (2TMS)	A137001-101	101	82:5208 83:43956 84:17499 85:8125 89:2292 97:2083 98:3958 99:4583 103:3750 113:5625 115:22082 116:2500 117:7500 119:2083 126:3542 127:9375 128:5416 129:2708 131:5416 132:2083 133:31040 134:4166 135:3125 142:1458 143:45831 144:5625 145:2917 147:151451 148:24999 149:20832 150:2708 155:15208 156:23541 157:9583 158:2083 159:1875 170:3125 171:3958 173:2083 201:1458 215:1250 217:8125 218:3333 245:16145…	371255	-0.05	0.94	44	0.28	1.7	973	370927	127	6838	25	25	370767	371100	333	223	scan@3718	370927	100	0	scan@3718	370927	100	0	0	scan@3720	6	310	0.826087	2	23	370931	4542.74	25	100	7242.2	5050	7703	4693	2719	6804	8765	30205
TRUE	FALSE	T_8958	M000067_A137001-101_METB_371255_TOF_Fumaric acid (2TMS)	A137001-101	101	82:5208 83:43956 84:17499 85:8125 89:2292 97:2083 98:3958 99:4583 103:3750 113:5625 115:22082 116:2500 117:7500 119:2083 126:3542 127:9375 128:5416 129:2708 131:5416 132:2083 133:31040 134:4166 135:3125 142:1458 143:45831 144:5625 145:2917 147:151451 148:24999 149:20832 150:2708 155:15208 156:23541 157:9583 158:2083 159:1875 170:3125 171:3958 173:2083 201:1458 215:1250 217:8125 218:3333 245:16145…	371255	-0.05	0.94	44	0.28	1.7	973	370957	117	5814	25	25	370647	371100	453	223	scan@3717	370957	100	0	scan@3717	370957	100	0	0	scan@3722	5	310	0.826087	3	23	370931	3198.29	25	100	4961.48	4882	5359	3250	1836	4144	5126	20504
TRUE	FALSE	T_8958	M000067_A137001-101_METB_371255_TOF_Fumaric acid (2TMS)	A137001-101	101	82:5208 83:43956 84:17499 85:8125 89:2292 97:2083 98:3958 99:4583 103:3750 113:5625 115:22082 116:2500 117:7500 119:2083 126:3542 127:9375 128:5416 129:2708 131:5416 132:2083 133:31040 134:4166 135:3125 142:1458 143:45831 144:5625 145:2917 147:151451 148:24999 149:20832 150:2708 155:15208 156:23541 157:9583 158:2083 159:1875 170:3125 171:3958 173:2083 201:1458 215:1250 217:8125 218:3333 245:16145…	371255	-0.05	0.94	44	0.28	1.7	973	370931	144	9098	25	25	370799	371100	301	223	scan@3718	370931	100	0	scan@3718	370931	100	0	0	scan@3719	5	310	0.826087	4	23	370931	3102.14	25	100	4839.36	3375	5386	3439	2048	4245	5718	18873
TRUE	FALSE	T_8958	M000067_A137001-101_METB_371255_TOF_Fumaric acid (2TMS)	A137001-101	101	82:5208 83:43956 84:17499 85:8125 89:2292 97:2083 98:3958 99:4583 103:3750 113:5625 115:22082 116:2500 117:7500 119:2083 126:3542 127:9375 128:5416 129:2708 131:5416 132:2083 133:31040 134:4166 135:3125 142:1458 143:45831 144:5625 145:2917 147:151451 148:24999 149:20832 150:2708 155:15208 156:23541 157:9583 158:2083 159:1875 170:3125 171:3958 173:2083 201:1458 215:1250 217:8125 218:3333 245:16145…	371255	-0.05	0.94	44	0.28	1.7	973	371033	131	7485	25	25	370875	371176	301	223	scan@3720	371033	100	0	scan@3720	371033	100	0	0	scan@3722	7	310	0.826087	5	23	370931	2877.17	25	100	4550.04	4430	5113	3137	1759	3953	4561	19384
TRUE	FALSE	T_8958	M000067_A137001-101_METB_371255_TOF_Fumaric acid (2TMS)	A137001-101	101	82:5208 83:43956 84:17499 85:8125 89:2292 97:2083 98:3958 99:4583 103:3750 113:5625 115:22082 116:2500 117:7500 119:2083 126:3542 127:9375 128:5416 129:2708 131:5416 132:2083 133:31040 134:4166 135:3125 142:1458 143:45831 144:5625 145:2917 147:151451 148:24999 149:20832 150:2708 155:15208 156:23541 157:9583 158:2083 159:1875 170:3125 171:3958 173:2083 201:1458 215:1250 217:8125 218:3333 245:16145…	371255	-0.05	0.94	44	0.28	1.7	973	370914	113	5154	25	25	370737	371100	363	223	scan@3717	370914	100	0	scan@3717	370914	100	0	0	scan@3720	6	310	0.826087	6	23	370931	2678.28	25	100	4304	3618	4545	2631	1528	3947	4954	18773
TRUE	FALSE	T_8958	M000067_A137001-101_METB_371255_TOF_Fumaric acid (2TMS)	A137001-101	101	82:5208 83:43956 84:17499 85:8125 89:2292 97:2083 98:3958 99:4583 103:3750 113:5625 115:22082 116:2500 117:7500 119:2083 126:3542 127:9375 128:5416 129:2708 131:5416 132:2083 133:31040 134:4166 135:3125 142:1458 143:45831 144:5625 145:2917 147:151451 148:24999 149:20832 150:2708 155:15208 156:23541 157:9583 158:2083 159:1875 170:3125 171:3958 173:2083 201:1458 215:1250 217:8125 218:3333 245:16145…	371255	-0.05	0.94	44	0.28	1.7	973	370902	134	8003	25	25	370737	371100	363	223	scan@3717	370902	100	0	scan@3717	370902	100	0	0	scan@3720	6	310	0.826087	7	23	370931	2374.89	25	100	3821.88	2742	4269	2604	1420	3291	4278	16858
TRUE	FALSE	T_8958	M000067_A137001-101_METB_371255_TOF_Fumaric acid (2TMS)	A137001-101	101	82:5208 83:43956 84:17499 85:8125 89:2292 97:2083 98:3958 99:4583 103:3750 113:5625 115:22082 116:2500 117:7500 119:2083 126:3542 127:9375 128:5416 129:2708 131:5416 132:2083 133:31040 134:4166 135:3125 142:1458 143:45831 144:5625 145:2917 147:151451 148:24999 149:20832 150:2708 155:15208 156:23541 157:9583 158:2083 159:1875 170:3125 171:3958 173:2083 201:1458 215:1250 217:8125 218:3333 245:16145…	371255	-0.05	0.94	44	0.28	1.7	973	370978	128	6964	25	25	370875	371121	246	223	scan@3720	370978	100	0	scan@3720	370978	100	0	0	scan@3722	6	310	0.826087	8	23	370931	2222.68	25	100	3518.08	2994	3692	2340	1325	3030	3883	15006
TRUE	FALSE	T_8958	M000067_A137001-101_METB_371255_TOF_Fumaric acid (2TMS)	A137001-101	101	82:5208 83:43956 84:17499 85:8125 89:2292 97:2083 98:3958 99:4583 103:3750 113:5625 115:22082 116:2500 117:7500 119:2083 126:3542 127:9375 128:5416 129:2708 131:5416 132:2083 133:31040 134:4166 135:3125 142:1458 143:45831 144:5625 145:2917 147:151451 148:24999 149:20832 150:2708 155:15208 156:23541 157:9583 158:2083 159:1875 170:3125 171:3958 173:2083 201:1458 215:1250 217:8125 218:3333 245:16145…	371255	-0.05	0.94	44	0.28	1.7	973	370931	126	6737	25	25	370774	371100	326	223	scan@3719	370931	100	0	scan@3719	370931	100	0	0	scan@3719	6	310	0.826087	9	23	370931	1780.39	25	100	2934.84	1969	3028	1927	1054	2502	3484	13649
TRUE	FALSE	T_8958	M000067_A137001-101_METB_371255_TOF_Fumaric acid (2TMS)	A137001-101	101	82:5208 83:43956 84:17499 85:8125 89:2292 97:2083 98:3958 99:4583 103:3750 113:5625 115:22082 116:2500 117:7500 119:2083 126:3542 127:9375 128:5416 129:2708 131:5416 132:2083 133:31040 134:4166 135:3125 142:1458 143:45831 144:5625 145:2917 147:151451 148:24999 149:20832 150:2708 155:15208 156:23541 157:9583 158:2083 159:1875 170:3125 171:3958 173:2083 201:1458 215:1250 217:8125 218:3333 245:16145…	371255	-0.05	0.94	44	0.28	1.7	973	370866	135	8130	24	24	370723	371100	377	223	scan@3717	370866	100	0	scan@3717	370866	100	0	0	scan@3719	6	310	0.826087	10	23	370931	1618.84	24	100	2704.17	1884	2797	1776	978	2237	2787	11693
TRUE	FALSE	T_8958	M000067_A137001-101_METB_371255_TOF_Fumaric acid (2TMS)	A137001-101	101	82:5208 83:43956 84:17499 85:8125 89:2292 97:2083 98:3958 99:4583 103:3750 113:5625 115:22082 116:2500 117:7500 119:2083 126:3542 127:9375 128:5416 129:2708 131:5416 132:2083 133:31040 134:4166 135:3125 142:1458 143:45831 144:5625 145:2917 147:151451 148:24999 149:20832 150:2708 155:15208 156:23541 157:9583 158:2083 159:1875 170:3125 171:3958 173:2083 201:1458 215:1250 217:8125 218:3333 245:16145…	371255	-0.05	0.94	44	0.28	1.7	973	370982	170	11311	25	25	370875	371176	301	223	scan@3720	370982	100	0	scan@3720	370982	100	0	0	scan@3722	7	310	0.826087	11	23	370931	1649.16	25	100	2650.12	1799	2809	1904	1027	2249	2888	12092
TRUE	FALSE	T_8958	M000067_A137001-101_METB_371255_TOF_Fumaric acid (2TMS)	A137001-101	101	82:5208 83:43956 84:17499 85:8125 89:2292 97:2083 98:3958 99:4583 103:3750 113:5625 115:22082 116:2500 117:7500 119:2083 126:3542 127:9375 128:5416 129:2708 131:5416 132:2083 133:31040 134:4166 135:3125 142:1458 143:45831 144:5625 145:2917 147:151451 148:24999 149:20832 150:2708 155:15208 156:23541 157:9583 158:2083 159:1875 170:3125 171:3958 173:2083 201:1458 215:1250 217:8125 218:3333 245:16145…	371255	-0.05	0.94	44	0.28	1.7	973	371048	116	5645	24	24	370875	371400	525	223	scan@3720	371048	100	0	scan@3720	371048	100	0	0	scan@3722	6	310	0.826087	12	23	370931	1379.27	24	100	2327.04	2474	2270	1464	807	1817	2264	9948
TRUE	FALSE	T_8958	M000067_A137001-101_METB_371255_TOF_Fumaric acid (2TMS)	A137001-101	101	82:5208 83:43956 84:17499 85:8125 89:2292 97:2083 98:3958 99:4583 103:3750 113:5625 115:22082 116:2500 117:7500 119:2083 126:3542 127:9375 128:5416 129:2708 131:5416 132:2083 133:31040 134:4166 135:3125 142:1458 143:45831 144:5625 145:2917 147:151451 148:24999 149:20832 150:2708 155:15208 156:23541 157:9583 158:2083 159:1875 170:3125 171:3958 173:2083 201:1458 215:1250 217:8125 218:3333 245:16145…	371255	-0.05	0.94	44	0.28	1.7	973	370855	150	9463	24	24	370723	371024	301	223	scan@3717	370855	100	0	scan@3717	370855	100	0	0	scan@3718	5	310	0.826087	13	23	370931	1279.81	24	100	2155.38	1357	2274	1474	751	1694	2263	9249
TRUE	FALSE	T_8958	M000067_A137001-101_METB_371255_TOF_Fumaric acid (2TMS)	A137001-101	101	82:5208 83:43956 84:17499 85:8125 89:2292 97:2083 98:3958 99:4583 103:3750 113:5625 115:22082 116:2500 117:7500 119:2083 126:3542 127:9375 128:5416 129:2708 131:5416 132:2083 133:31040 134:4166 135:3125 142:1458 143:45831 144:5625 145:2917 147:151451 148:24999 149:20832 150:2708 155:15208 156:23541 157:9583 158:2083 159:1875 170:3125 171:3958 173:2083 201:1458 215:1250 217:8125 218:3333 245:16145…	371255	-0.05	0.94	44	0.28	1.7	973	370881	145	9212	25	25	370723	371024	301	223	scan@3717	370881	100	0	scan@3717	370881	100	0	0	scan@3720	6	310	0.826087	14	23	370931	1363.42	25	100	2126.64	1523	2388	1509	858	1764	2349	8781
TRUE	FALSE	T_8958	M000067_A137001-101_METB_371255_TOF_Fumaric acid (2TMS)	A137001-101	101	82:5208 83:43956 84:17499 85:8125 89:2292 97:2083 98:3958 99:4583 103:3750 113:5625 115:22082 116:2500 117:7500 119:2083 126:3542 127:9375 128:5416 129:2708 131:5416 132:2083 133:31040 134:4166 135:3125 142:1458 143:45831 144:5625 145:2917 147:151451 148:24999 149:20832 150:2708 155:15208 156:23541 157:9583 158:2083 159:1875 170:3125 171:3958 173:2083 201:1458 215:1250 217:8125 218:3333 245:16145…	371255	-0.05	0.94	44	0.28	1.7	973	370929	119	6130	24	24	370737	371100	363	223	scan@3717	370929	100	0	scan@3717	370929	100	0	0	scan@3720	5	310	0.826087	15	23	370931	1140.32	24	100	1937.21	1466	1953	1205	641	1595	1983	8872
TRUE	FALSE	T_8958	M000067_A137001-101_METB_371255_TOF_Fumaric acid (2TMS)	A137001-101	101	82:5208 83:43956 84:17499 85:8125 89:2292 97:2083 98:3958 99:4583 103:3750 113:5625 115:22082 116:2500 117:7500 119:2083 126:3542 127:9375 128:5416 129:2708 131:5416 132:2083 133:31040 134:4166 135:3125 142:1458 143:45831 144:5625 145:2917 147:151451 148:24999 149:20832 150:2708 155:15208 156:23541 157:9583 158:2083 159:1875 170:3125 171:3958 173:2083 201:1458 215:1250 217:8125 218:3333 245:16145…	371255	-0.05	0.94	44	0.28	1.7	973	370974	132	7669	24	24	370799	371100	301	223	scan@3718	370974	100	0	scan@3718	370974	100	0	0	scan@3722	5	310	0.826087	16	23	370931	929.706	24	100	1583.92	1244	1630	1000	589	1271	1619	7143
TRUE	FALSE	T_8958	M000067_A137001-101_METB_371255_TOF_Fumaric acid (2TMS)	A137001-101	101	82:5208 83:43956 84:17499 85:8125 89:2292 97:2083 98:3958 99:4583 103:3750 113:5625 115:22082 116:2500 117:7500 119:2083 126:3542 127:9375 128:5416 129:2708 131:5416 132:2083 133:31040 134:4166 135:3125 142:1458 143:45831 144:5625 145:2917 147:151451 148:24999 149:20832 150:2708 155:15208 156:23541 157:9583 158:2083 159:1875 170:3125 171:3958 173:2083 201:1458 215:1250 217:8125 218:3333 245:16145…	371255	-0.05	0.94	44	0.28	1.7	973	370925	97	2972	24	24	370767	371100	333	223	scan@3718	370925	100	0	scan@3718	370925	100	0	0	scan@3720	6	310	0.826087	17	23	370931	824.03	24	100	1393.42	1031	1411	773	489	1168	1411	6813
FALSE	FALSE	T_8958	M000067_A137001-101_METB_371255_TOF_Fumaric acid (2TMS)	A137001-101	101	82:5208 83:43956 84:17499 85:8125 89:2292 97:2083 98:3958 99:4583 103:3750 113:5625 115:22082 116:2500 117:7500 119:2083 126:3542 127:9375 128:5416 129:2708 131:5416 132:2083 133:31040 134:4166 135:3125 142:1458 143:45831 144:5625 145:2917 147:151451 148:24999 149:20832 150:2708 155:15208 156:23541 157:9583 158:2083 159:1875 170:3125 171:3958 173:2083 201:1458 215:1250 217:8125 218:3333 245:16145…	371255	-0.05	0.94	44	0.28	1.7	973	370853	151	9556	22	22	370737	371024	287	223	scan@3717	370853	100	0	scan@3717	370853	100	0	0	scan@3718	6	310	0.826087	18	23	370931	548.342	22	100	981	588	950	650	333	717	954	3890
FALSE	FALSE	T_8958	M000067_A137001-101_METB_371255_TOF_Fumaric acid (2TMS)	A137001-101	101	82:5208 83:43956 84:17499 85:8125 89:2292 97:2083 98:3958 99:4583 103:3750 113:5625 115:22082 116:2500 117:7500 119:2083 126:3542 127:9375 128:5416 129:2708 131:5416 132:2083 133:31040 134:4166 135:3125 142:1458 143:45831 144:5625 145:2917 147:151451 148:24999 149:20832 150:2708 155:15208 156:23541 157:9583 158:2083 159:1875 170:3125 171:3958 173:2083 201:1458 215:1250 217:8125 218:3333 245:16145…	371255	-0.05	0.94	44	0.28	1.7	973	370930	118	6005	20	20	370728	371100	372	223	scan@3718	370930	100	0	scan@3718	370930	100	0	0	scan@3718	4	310	0.826087	19	23	370931	422.367	20	100	811.4	581	724	487	243	547	707	3075
FALSE	FALSE	T_8958	M000067_A137001-101_METB_371255_TOF_Fumaric acid (2TMS)	A137001-101	101	82:5208 83:43956 84:17499 85:8125 89:2292 97:2083 98:3958 99:4583 103:3750 113:5625 115:22082 116:2500 117:7500 119:2083 126:3542 127:9375 128:5416 129:2708 131:5416 132:2083 133:31040 134:4166 135:3125 142:1458 143:45831 144:5625 145:2917 147:151451 148:24999 149:20832 150:2708 155:15208 156:23541 157:9583 158:2083 159:1875 170:3125 171:3958 173:2083 201:1458 215:1250 217:8125 218:3333 245:16145…	371255	-0.05	0.94	44	0.28	1.7	973	370927	141	8686	21	21	370767	371100	333	223	scan@3718	370927	100	0	scan@3718	370927	100	0	0	scan@3720	5	310	0.826087	20	23	370931	339.855	21	100	620.19	405	594	398	225	456	559	2253
FALSE	FALSE	T_8958	M000067_A137001-101_METB_371255_TOF_Fumaric acid (2TMS)	A137001-101	101	82:5208 83:43956 84:17499 85:8125 89:2292 97:2083 98:3958 99:4583 103:3750 113:5625 115:22082 116:2500 117:7500 119:2083 126:3542 127:9375 128:5416 129:2708 131:5416 132:2083 133:31040 134:4166 135:3125 142:1458 143:45831 144:5625 145:2917 147:151451 148:24999 149:20832 150:2708 155:15208 156:23541 157:9583 158:2083 159:1875 170:3125 171:3958 173:2083 201:1458 215:1250 217:8125 218:3333 245:16145…	371255	-0.05	0.94	44	0.28	1.7	973	370957	146	9355	15	15	370776	371100	324	223	scan@3716	370957	100	0	scan@3716	370957	100	0	0	scan@3721	3	310	0.826087	21	23	370931	166.165	15	100	372.667	251	297	231	NA	236	214	1082
FALSE	FALSE	T_8958	M000067_A137001-101_METB_371255_TOF_Fumaric acid (2TMS)	A137001-101	101	82:5208 83:43956 84:17499 85:8125 89:2292 97:2083 98:3958 99:4583 103:3750 113:5625 115:22082 116:2500 117:7500 119:2083 126:3542 127:9375 128:5416 129:2708 131:5416 132:2083 133:31040 134:4166 135:3125 142:1458 143:45831 144:5625 145:2917 147:151451 148:24999 149:20832 150:2708 155:15208 156:23541 157:9583 158:2083 159:1875 170:3125 171:3958 173:2083 201:1458 215:1250 217:8125 218:3333 245:16145…	371255	-0.05	0.94	44	0.28	1.7	973	371090	112	5024	6	6	371008	371218	210	223	scan@3715	371090	100	0	scan@3715	371090	100	0	0	scan@3726	2	310	0.826087	22	23	370931	100	6	100	345.667	NA	NA	NA	NA	NA	NA	705
FALSE	FALSE	T_8958	M000067_A137001-101_METB_371255_TOF_Fumaric acid (2TMS)	A137001-101	101	82:5208 83:43956 84:17499 85:8125 89:2292 97:2083 98:3958 99:4583 103:3750 113:5625 115:22082 116:2500 117:7500 119:2083 126:3542 127:9375 128:5416 129:2708 131:5416 132:2083 133:31040 134:4166 135:3125 142:1458 143:45831 144:5625 145:2917 147:151451 148:24999 149:20832 150:2708 155:15208 156:23541 157:9583 158:2083 159:1875 170:3125 171:3958 173:2083 201:1458 215:1250 217:8125 218:3333 245:16145…	371255	-0.05	0.94	44	0.28	1.7	973	371003	161	10624	9	9	370902	371100	198	223	scan@3719	371003	100	0	scan@3719	371003	100	0	0	scan@3719	2	310	0.826087	23	23	370931	115.458	9	100	332.667	NA	201	NA	NA	NA	201	788
TRUE	FALSE	T_8958	M000067_A137001-101_METB_371255_TOF_Fumaric acid (2TMS)	A137001-101	101	82:5208 83:43956 84:17499 85:8125 89:2292 97:2083 98:3958 99:4583 103:3750 113:5625 115:22082 116:2500 117:7500 119:2083 126:3542 127:9375 128:5416 129:2708 131:5416 132:2083 133:31040 134:4166 135:3125 142:1458 143:45831 144:5625 145:2917 147:151451 148:24999 149:20832 150:2708 155:15208 156:23541 157:9583 158:2083 159:1875 170:3125 171:3958 173:2083 201:1458 215:1250 217:8125 218:3333 245:16145…	371255	-0.05	0.94	44	0.28	1.7	973	370931	133	7814	25	25	370767	371100	333	223	scan@3718	370931	100	0	scan@3718	370931	100	0	0	scan@3720	5	313	0.941176	1	17	370931	20890.3	25	100	29942.1	22290	32502	21153	12960	27673	34314	119966
TRUE	TRUE	T_8958	M000067_A137001-101_METB_371255_TOF_Fumaric acid (2TMS)	A137001-101	101	82:5208 83:43956 84:17499 85:8125 89:2292 97:2083 98:3958 99:4583 103:3750 113:5625 115:22082 116:2500 117:7500 119:2083 126:3542 127:9375 128:5416 129:2708 131:5416 132:2083 133:31040 134:4166 135:3125 142:1458 143:45831 144:5625 145:2917 147:151451 148:24999 149:20832 150:2708 155:15208 156:23541 157:9583 158:2083 159:1875 170:3125 171:3958 173:2083 201:1458 215:1250 217:8125 218:3333 245:16145…	371255	-0.05	0.94	44	0.28	1.7	973	370927	115	5466	25	25	370767	371100	333	223	scan@3718	370927	100	0	scan@3718	370927	100	0	0	scan@3720	6	313	0.941176	2	17	370931	13893.2	25	100	20518.2	14147	21282	13299	8415	19114	24959	87910
TRUE	FALSE	T_8958	M000067_A137001-101_METB_371255_TOF_Fumaric acid (2TMS)	A137001-101	101	82:5208 83:43956 84:17499 85:8125 89:2292 97:2083 98:3958 99:4583 103:3750 113:5625 115:22082 116:2500 117:7500 119:2083 126:3542 127:9375 128:5416 129:2708 131:5416 132:2083 133:31040 134:4166 135:3125 142:1458 143:45831 144:5625 145:2917 147:151451 148:24999 149:20832 150:2708 155:15208 156:23541 157:9583 158:2083 159:1875 170:3125 171:3958 173:2083 201:1458 215:1250 217:8125 218:3333 245:16145…	371255	-0.05	0.94	44	0.28	1.7	973	370927	155	9886	25	25	370767	371100	333	223	scan@3718	370927	100	0	scan@3718	370927	100	0	0	scan@3718	5	313	0.941176	3	17	370931	9600.03	25	100	14069.6	9361	15616	10153	5994	13058	15937	54934
TRUE	FALSE	T_8958	M000067_A137001-101_METB_371255_TOF_Fumaric acid (2TMS)	A137001-101	101	82:5208 83:43956 84:17499 85:8125 89:2292 97:2083 98:3958 99:4583 103:3750 113:5625 115:22082 116:2500 117:7500 119:2083 126:3542 127:9375 128:5416 129:2708 131:5416 132:2083 133:31040 134:4166 135:3125 142:1458 143:45831 144:5625 145:2917 147:151451 148:24999 149:20832 150:2708 155:15208 156:23541 157:9583 158:2083 159:1875 170:3125 171:3958 173:2083 201:1458 215:1250 217:8125 218:3333 245:16145…	371255	-0.05	0.94	44	0.28	1.7	973	370923	84	1278	25	25	370767	371100	333	223	scan@3718	370923	100	0	scan@3718	370923	100	0	0	scan@3718	5	313	0.941176	4	17	370931	7443.9	25	100	11104.2	10046	12626	5508	4362	9973	11543	51634
TRUE	TRUE	T_8958	M000067_A137001-101_METB_371255_TOF_Fumaric acid (2TMS)	A137001-101	101	82:5208 83:43956 84:17499 85:8125 89:2292 97:2083 98:3958 99:4583 103:3750 113:5625 115:22082 116:2500 117:7500 119:2083 126:3542 127:9375 128:5416 129:2708 131:5416 132:2083 133:31040 134:4166 135:3125 142:1458 143:45831 144:5625 145:2917 147:151451 148:24999 149:20832 150:2708 155:15208 156:23541 157:9583 158:2083 159:1875 170:3125 171:3958 173:2083 201:1458 215:1250 217:8125 218:3333 245:16145…	371255	-0.05	0.94	44	0.28	1.7	973	370931	217	15229	25	25	370767	371100	333	223	scan@3718	370931	100	0	scan@3718	370931	100	0	0	scan@3720	5	313	0.941176	5	17	370931	5056.24	25	100	7659.24	4791	8775	5671	3048	7032	9857	32151
TRUE	FALSE	T_8958	M000067_A137001-101_METB_371255_TOF_Fumaric acid (2TMS)	A137001-101	101	82:5208 83:43956 84:17499 85:8125 89:2292 97:2083 98:3958 99:4583 103:3750 113:5625 115:22082 116:2500 117:7500 119:2083 126:3542 127:9375 128:5416 129:2708 131:5416 132:2083 133:31040 134:4166 135:3125 142:1458 143:45831 144:5625 145:2917 147:151451 148:24999 149:20832 150:2708 155:15208 156:23541 157:9583 158:2083 159:1875 170:3125 171:3958 173:2083 201:1458 215:1250 217:8125 218:3333 245:16145…	371255	-0.05	0.94	44	0.28	1.7	973	370931	82	960	25	25	370843	371100	257	223	scan@3719	370931	100	0	scan@3719	370931	100	0	0	scan@3720	6	313	0.941176	6	17	370931	1967.62	25	100	3004.44	2659	3356	1440	1173	2555	2901	14910
TRUE	FALSE	T_8958	M000067_A137001-101_METB_371255_TOF_Fumaric acid (2TMS)	A137001-101	101	82:5208 83:43956 84:17499 85:8125 89:2292 97:2083 98:3958 99:4583 103:3750 113:5625 115:22082 116:2500 117:7500 119:2083 126:3542 127:9375 128:5416 129:2708 131:5416 132:2083 133:31040 134:4166 135:3125 142:1458 143:45831 144:5625 145:2917 147:151451 148:24999 149:20832 150:2708 155:15208 156:23541 157:9583 158:2083 159:1875 170:3125 171:3958 173:2083 201:1458 215:1250 217:8125 218:3333 245:16145…	371255	-0.05	0.94	44	0.28	1.7	973	370968	99	3236	25	25	370813	371100	287	223	scan@3718	370968	100	0	scan@3718	370968	100	0	0	scan@3721	6	313	0.941176	7	17	370931	1810.41	25	100	2798.28	2467	2963	1484	975	2415	2909	13329
TRUE	FALSE	T_8958	M000067_A137001-101_METB_371255_TOF_Fumaric acid (2TMS)	A137001-101	101	82:5208 83:43956 84:17499 85:8125 89:2292 97:2083 98:3958 99:4583 103:3750 113:5625 115:22082 116:2500 117:7500 119:2083 126:3542 127:9375 128:5416 129:2708 131:5416 132:2083 133:31040 134:4166 135:3125 142:1458 143:45831 144:5625 145:2917 147:151451 148:24999 149:20832 150:2708 155:15208 156:23541 157:9583 158:2083 159:1875 170:3125 171:3958 173:2083 201:1458 215:1250 217:8125 218:3333 245:16145…	371255	-0.05	0.94	44	0.28	1.7	973	370927	98	3115	25	25	370767	371100	333	223	scan@3718	370927	100	0	scan@3718	370927	100	0	0	scan@3720	6	313	0.941176	8	17	370931	1690.49	25	100	2629.48	2210	2784	1401	895	2264	2735	12966
TRUE	FALSE	T_8958	M000067_A137001-101_METB_371255_TOF_Fumaric acid (2TMS)	A137001-101	101	82:5208 83:43956 84:17499 85:8125 89:2292 97:2083 98:3958 99:4583 103:3750 113:5625 115:22082 116:2500 117:7500 119:2083 126:3542 127:9375 128:5416 129:2708 131:5416 132:2083 133:31040 134:4166 135:3125 142:1458 143:45831 144:5625 145:2917 147:151451 148:24999 149:20832 150:2708 155:15208 156:23541 157:9583 158:2083 159:1875 170:3125 171:3958 173:2083 201:1458 215:1250 217:8125 218:3333 245:16145…	371255	-0.05	0.94	44	0.28	1.7	973	370849	248	17463	24	24	370723	371024	301	223	scan@3717	370849	100	0	scan@3717	370849	100	0	0	scan@3718	6	313	0.941176	9	17	370931	1237.93	24	100	1891.46	1028	2041	1354	762	1594	2575	5856
TRUE	FALSE	T_8958	M000067_A137001-101_METB_371255_TOF_Fumaric acid (2TMS)	A137001-101	101	82:5208 83:43956 84:17499 85:8125 89:2292 97:2083 98:3958 99:4583 103:3750 113:5625 115:22082 116:2500 117:7500 119:2083 126:3542 127:9375 128:5416 129:2708 131:5416 132:2083 133:31040 134:4166 135:3125 142:1458 143:45831 144:5625 145:2917 147:151451 148:24999 149:20832 150:2708 155:15208 156:23541 157:9583 158:2083 159:1875 170:3125 171:3958 173:2083 201:1458 215:1250 217:8125 218:3333 245:16145…	371255	-0.05	0.94	44	0.28	1.7	973	370878	218	15397	24	24	370617	371100	483	223	scan@3716	370878	100	0	scan@3716	370878	100	0	0	scan@3717	4	313	0.941176	10	17	370931	1168.02	24	100	1851.96	1019	1961	1228	627	1458	2342	8033
TRUE	FALSE	T_8958	M000067_A137001-101_METB_371255_TOF_Fumaric acid (2TMS)	A137001-101	101	82:5208 83:43956 84:17499 85:8125 89:2292 97:2083 98:3958 99:4583 103:3750 113:5625 115:22082 116:2500 117:7500 119:2083 126:3542 127:9375 128:5416 129:2708 131:5416 132:2083 133:31040 134:4166 135:3125 142:1458 143:45831 144:5625 145:2917 147:151451 148:24999 149:20832 150:2708 155:15208 156:23541 157:9583 158:2083 159:1875 170:3125 171:3958 173:2083 201:1458 215:1250 217:8125 218:3333 245:16145…	371255	-0.05	0.94	44	0.28	1.7	973	370994	159	10405	24	24	370723	371100	377	223	scan@3717	370994	100	0	scan@3717	370994	100	0	0	scan@3722	5	313	0.941176	11	17	370931	1096.82	24	100	1676.08	1356	1701	1137	630	1318	1573	7247
TRUE	FALSE	T_8958	M000067_A137001-101_METB_371255_TOF_Fumaric acid (2TMS)	A137001-101	101	82:5208 83:43956 84:17499 85:8125 89:2292 97:2083 98:3958 99:4583 103:3750 113:5625 115:22082 116:2500 117:7500 119:2083 126:3542 127:9375 128:5416 129:2708 131:5416 132:2083 133:31040 134:4166 135:3125 142:1458 143:45831 144:5625 145:2917 147:151451 148:24999 149:20832 150:2708 155:15208 156:23541 157:9583 158:2083 159:1875 170:3125 171:3958 173:2083 201:1458 215:1250 217:8125 218:3333 245:16145…	371255	-0.05	0.94	44	0.28	1.7	973	370929	201	13926	24	24	370767	371100	333	223	scan@3718	370929	100	0	scan@3718	370929	100	0	0	scan@3718	5	313	0.941176	12	17	370931	819.206	24	100	1327.67	666	1343	876	473	1088	1624	6192
TRUE	FALSE	T_8958	M000067_A137001-101_METB_371255_TOF_Fumaric acid (2TMS)	A137001-101	101	82:5208 83:43956 84:17499 85:8125 89:2292 97:2083 98:3958 99:4583 103:3750 113:5625 115:22082 116:2500 117:7500 119:2083 126:3542 127:9375 128:5416 129:2708 131:5416 132:2083 133:31040 134:4166 135:3125 142:1458 143:45831 144:5625 145:2917 147:151451 148:24999 149:20832 150:2708 155:15208 156:23541 157:9583 158:2083 159:1875 170:3125 171:3958 173:2083 201:1458 215:1250 217:8125 218:3333 245:16145…	371255	-0.05	0.94	44	0.28	1.7	973	370929	215	15071	22	22	370767	371100	333	223	scan@3718	370929	100	0	scan@3718	370929	100	0	0	scan@3720	6	313	0.941176	13	17	370931	593.453	22	100	1027.86	487	968	632	353	790	1211	4412
FALSE	FALSE	T_8958	M000067_A137001-101_METB_371255_TOF_Fumaric acid (2TMS)	A137001-101	101	82:5208 83:43956 84:17499 85:8125 89:2292 97:2083 98:3958 99:4583 103:3750 113:5625 115:22082 116:2500 117:7500 119:2083 126:3542 127:9375 128:5416 129:2708 131:5416 132:2083 133:31040 134:4166 135:3125 142:1458 143:45831 144:5625 145:2917 147:151451 148:24999 149:20832 150:2708 155:15208 156:23541 157:9583 158:2083 159:1875 170:3125 171:3958 173:2083 201:1458 215:1250 217:8125 218:3333 245:16145…	371255	-0.05	0.94	44	0.28	1.7	973	371006	114	5319	20	20	370896	371142	246	223	scan@3721	371006	100	0	scan@3721	371006	100	0	0	scan@3721	5	313	0.941176	14	17	370931	352.488	20	100	627.4	585	499	368	NA	405	517	2284
FALSE	FALSE	T_8958	M000067_A137001-101_METB_371255_TOF_Fumaric acid (2TMS)	A137001-101	101	82:5208 83:43956 84:17499 85:8125 89:2292 97:2083 98:3958 99:4583 103:3750 113:5625 115:22082 116:2500 117:7500 119:2083 126:3542 127:9375 128:5416 129:2708 131:5416 132:2083 133:31040 134:4166 135:3125 142:1458 143:45831 144:5625 145:2917 147:151451 148:24999 149:20832 150:2708 155:15208 156:23541 157:9583 158:2083 159:1875 170:3125 171:3958 173:2083 201:1458 215:1250 217:8125 218:3333 245:16145…	371255	-0.05	0.94	44	0.28	1.7	973	370994	202	14011	18	18	370906	371100	194	223	scan@3718	370994	100	0	scan@3718	370994	100	0	0	scan@3721	4	313	0.941176	15	17	370931	245.539	18	100	450.833	268	369	276	NA	282	421	1488
FALSE	FALSE	T_8958	M000067_A137001-101_METB_371255_TOF_Fumaric acid (2TMS)	A137001-101	101	82:5208 83:43956 84:17499 85:8125 89:2292 97:2083 98:3958 99:4583 103:3750 113:5625 115:22082 116:2500 117:7500 119:2083 126:3542 127:9375 128:5416 129:2708 131:5416 132:2083 133:31040 134:4166 135:3125 142:1458 143:45831 144:5625 145:2917 147:151451 148:24999 149:20832 150:2708 155:15208 156:23541 157:9583 158:2083 159:1875 170:3125 171:3958 173:2083 201:1458 215:1250 217:8125 218:3333 245:16145…	371255	-0.05	0.94	44	0.28	1.7	973	370986	216	15151	14	14	370851	371100	249	223	scan@3719	370986	100	0	scan@3719	370986	100	0	0	scan@3719	3	313	0.941176	16	17	370931	186.657	14	100	395.571	NA	271	NA	NA	236	342	1164
FALSE	FALSE	T_8958	M000067_A137001-101_METB_371255_TOF_Fumaric acid (2TMS)	A137001-101	101	82:5208 83:43956 84:17499 85:8125 89:2292 97:2083 98:3958 99:4583 103:3750 113:5625 115:22082 116:2500 117:7500 119:2083 126:3542 127:9375 128:5416 129:2708 131:5416 132:2083 133:31040 134:4166 135:3125 142:1458 143:45831 144:5625 145:2917 147:151451 148:24999 149:20832 150:2708 155:15208 156:23541 157:9583 158:2083 159:1875 170:3125 171:3958 173:2083 201:1458 215:1250 217:8125 218:3333 245:16145…	371255	-0.05	0.94	44	0.28	1.7	973	371018	187	12795	6	6	370978	371100	122	223	scan@3720	371018	100	0	scan@3720	371018	100	0	0	scan@3720	1	313	0.941176	17	17	370931	100	6	50	307.333	NA	NA	NA	NA	NA	NA	637
TRUE	FALSE	T_8958	M000067_A137001-101_METB_371255_TOF_Fumaric acid (2TMS)	A137001-101	101	82:5208 83:43956 84:17499 85:8125 89:2292 97:2083 98:3958 99:4583 103:3750 113:5625 115:22082 116:2500 117:7500 119:2083 126:3542 127:9375 128:5416 129:2708 131:5416 132:2083 133:31040 134:4166 135:3125 142:1458 143:45831 144:5625 145:2917 147:151451 148:24999 149:20832 150:2708 155:15208 156:23541 157:9583 158:2083 159:1875 170:3125 171:3958 173:2083 201:1458 215:1250 217:8125 218:3333 245:16145…	371255	-0.05	0.94	44	0.28	1.7	973	370931	85	1455	25	25	370799	371100	301	223	scan@3718	370931	100	0	scan@3718	370931	100	0	0	scan@3721	6	320	13	1	1	370931	4856.8	25	100	4856.8	4640	5493	2382	1779	4259	4907	22935
TRUE	FALSE	T_8958	M000067_A137001-101_METB_371255_TOF_Fumaric acid (2TMS)	A137001-101	101	82:5208 83:43956 84:17499 85:8125 89:2292 97:2083 98:3958 99:4583 103:3750 113:5625 115:22082 116:2500 117:7500 119:2083 126:3542 127:9375 128:5416 129:2708 131:5416 132:2083 133:31040 134:4166 135:3125 142:1458 143:45831 144:5625 145:2917 147:151451 148:24999 149:20832 150:2708 155:15208 156:23541 157:9583 158:2083 159:1875 170:3125 171:3958 173:2083 201:1458 215:1250 217:8125 218:3333 245:16145…	371255	-0.05	0.94	44	0.28	1.7	973	370931	83	1108	25	25	370767	371100	333	223	scan@3718	370931	100	0	scan@3718	370931	100	0	0	scan@3720	5	326	10	1	1	370931	22508.4	25	100	22508.4	20336	25168	10988	9345	21020	24186	97825
FALSE	FALSE	T_8958	M000067_A137001-101_METB_371255_TOF_Fumaric acid (2TMS)	A137001-101	101	82:5208 83:43956 84:17499 85:8125 89:2292 97:2083 98:3958 99:4583 103:3750 113:5625 115:22082 116:2500 117:7500 119:2083 126:3542 127:9375 128:5416 129:2708 131:5416 132:2083 133:31040 134:4166 135:3125 142:1458 143:45831 144:5625 145:2917 147:151451 148:24999 149:20832 150:2708 155:15208 156:23541 157:9583 158:2083 159:1875 170:3125 171:3958 173:2083 201:1458 215:1250 217:8125 218:3333 245:16145…	371255	-0.05	0.94	44	0.28	1.7	973	370936	244	17145	22	22	370737	371176	439	223	scan@3717	370936	100	0	scan@3717	370936	100	0	0	scan@3720	5	331	2	1	1	370936	793.045	22	100	793.045	366	723	504	324	703	1218	2353
FALSE	FALSE	T_8958	M000067_A137001-101_METB_371255_TOF_Fumaric acid (2TMS)	A137001-101	101	82:5208 83:43956 84:17499 85:8125 89:2292 97:2083 98:3958 99:4583 103:3750 113:5625 115:22082 116:2500 117:7500 119:2083 126:3542 127:9375 128:5416 129:2708 131:5416 132:2083 133:31040 134:4166 135:3125 142:1458 143:45831 144:5625 145:2917 147:151451 148:24999 149:20832 150:2708 155:15208 156:23541 157:9583 158:2083 159:1875 170:3125 171:3958 173:2083 201:1458 215:1250 217:8125 218:3333 245:16145…	371255	-0.05	0.94	44	0.28	1.7	973	370957	120	6267	9	9	370817	371100	283	223	scan@3720	370957	100	0	scan@3720	370957	100	0	0	scan@3724	3	332	11	1	1	370957	442.444	9	100	442.444	NA	NA	NA	NA	NA	215	1073
TRUE	FALSE	T_8958	M000067_A137001-101_METB_371255_TOF_Fumaric acid (2TMS)	A137001-101	101	82:5208 83:43956 84:17499 85:8125 89:2292 97:2083 98:3958 99:4583 103:3750 113:5625 115:22082 116:2500 117:7500 119:2083 126:3542 127:9375 128:5416 129:2708 131:5416 132:2083 133:31040 134:4166 135:3125 142:1458 143:45831 144:5625 145:2917 147:151451 148:24999 149:20832 150:2708 155:15208 156:23541 157:9583 158:2083 159:1875 170:3125 171:3958 173:2083 201:1458 215:1250 217:8125 218:3333 245:16145…	371255	-0.05	0.94	44	0.28	1.7	973	370968	173	11659	24	24	370875	371100	225	223	scan@3720	370968	100	0	scan@3720	370968	100	0	0	scan@3720	5	314	17	1	1	370968	1243.5	24	100	1243.5	962	1304	879	483	1005	1166	5440
TRUE	FALSE	T_8958	M000067_A137001-101_METB_371255_TOF_Fumaric acid (2TMS)	A137001-101	101	82:5208 83:43956 84:17499 85:8125 89:2292 97:2083 98:3958 99:4583 103:3750 113:5625 115:22082 116:2500 117:7500 119:2083 126:3542 127:9375 128:5416 129:2708 131:5416 132:2083 133:31040 134:4166 135:3125 142:1458 143:45831 144:5625 145:2917 147:151451 148:24999 149:20832 150:2708 155:15208 156:23541 157:9583 158:2083 159:1875 170:3125 171:3958 173:2083 201:1458 215:1250 217:8125 218:3333 245:16145…	371255	-0.05	0.94	44	0.28	1.7	973	370974	89	2104	24	24	370799	371100	301	223	scan@3718	370974	100	0	scan@3718	370974	100	0	0	scan@3721	7	322	4	1	1	370974	1727.67	24	100	1727.67	1735	1924	851	616	1258	1438	8459
FALSE	FALSE	T_8958	M000067_A137001-101_METB_371255_TOF_Fumaric acid (2TMS)	A137001-101	101	82:5208 83:43956 84:17499 85:8125 89:2292 97:2083 98:3958 99:4583 103:3750 113:5625 115:22082 116:2500 117:7500 119:2083 126:3542 127:9375 128:5416 129:2708 131:5416 132:2083 133:31040 134:4166 135:3125 142:1458 143:45831 144:5625 145:2917 147:151451 148:24999 149:20832 150:2708 155:15208 156:23541 157:9583 158:2083 159:1875 170:3125 171:3958 173:2083 201:1458 215:1250 217:8125 218:3333 245:16145…	371255	-0.05	0.94	44	0.28	1.7	973	370975	86	1654	24	24	370799	371070	271	223	scan@3718	370975	100	0	scan@3718	370975	100	0	0	scan@3722	6	330	2	1	1	370975	884.5	24	100	884.5	1260	954	459	333	644	640	3980
FALSE	FALSE	T_8958	M000067_A137001-101_METB_371255_TOF_Fumaric acid (2TMS)	A137001-101	101	82:5208 83:43956 84:17499 85:8125 89:2292 97:2083 98:3958 99:4583 103:3750 113:5625 115:22082 116:2500 117:7500 119:2083 126:3542 127:9375 128:5416 129:2708 131:5416 132:2083 133:31040 134:4166 135:3125 142:1458 143:45831 144:5625 145:2917 147:151451 148:24999 149:20832 150:2708 155:15208 156:23541 157:9583 158:2083 159:1875 170:3125 171:3958 173:2083 201:1458 215:1250 217:8125 218:3333 245:16145…	371255	-0.05	0.94	44	0.28	1.7	973	371008	93	2594	11	11	370851	371294	443	223	scan@3717	371008	100	0	scan@3717	371008	100	0	0	scan@3719	2	319	2	1	1	371008	466.818	11	100	466.818	330	322	208	NA	NA	NA	1593
FALSE	FALSE	T_8958	M000067_A137001-101_METB_371255_TOF_Fumaric acid (2TMS)	A137001-101	101	82:5208 83:43956 84:17499 85:8125 89:2292 97:2083 98:3958 99:4583 103:3750 113:5625 115:22082 116:2500 117:7500 119:2083 126:3542 127:9375 128:5416 129:2708 131:5416 132:2083 133:31040 134:4166 135:3125 142:1458 143:45831 144:5625 145:2917 147:151451 148:24999 149:20832 150:2708 155:15208 156:23541 157:9583 158:2083 159:1875 170:3125 171:3958 173:2083 201:1458 215:1250 217:8125 218:3333 245:16145…	371255	-0.05	0.94	44	0.28	1.7	973	371058	104	4125	21	21	370931	371222	291	223	scan@3722	371058	100	0	scan@3722	371058	100	0	0	scan@3722	4	318	13	1	1	371058	564.095	21	100	564.095	576	492	341	212	391	411	2168
FALSE	FALSE	T_8958	M000067_A137001-101_METB_371255_TOF_Fumaric acid (2TMS)	A137001-101	101	82:5208 83:43956 84:17499 85:8125 89:2292 97:2083 98:3958 99:4583 103:3750 113:5625 115:22082 116:2500 117:7500 119:2083 126:3542 127:9375 128:5416 129:2708 131:5416 132:2083 133:31040 134:4166 135:3125 142:1458 143:45831 144:5625 145:2917 147:151451 148:24999 149:20832 150:2708 155:15208 156:23541 157:9583 158:2083 159:1875 170:3125 171:3958 173:2083 201:1458 215:1250 217:8125 218:3333 245:16145…	371255	-0.05	0.94	44	0.28	1.7	973	371077	231	16383	6	6	371008	371294	286	223	scan@3715	371077	100	0	scan@3715	371077	100	0	0	scan@3726	2	334	9	1	1	371077	292	6	100	292	NA	NA	NA	NA	NA	NA	509
FALSE	FALSE	T_8958	M000067_A137001-101_METB_371255_TOF_Fumaric acid (2TMS)	A137001-101	101	82:5208 83:43956 84:17499 85:8125 89:2292 97:2083 98:3958 99:4583 103:3750 113:5625 115:22082 116:2500 117:7500 119:2083 126:3542 127:9375 128:5416 129:2708 131:5416 132:2083 133:31040 134:4166 135:3125 142:1458 143:45831 144:5625 145:2917 147:151451 148:24999 149:20832 150:2708 155:15208 156:23541 157:9583 158:2083 159:1875 170:3125 171:3958 173:2083 201:1458 215:1250 217:8125 218:3333 245:16145…	371255	-0.05	0.94	44	0.28	1.7	973	371136	219	15552	24	24	370875	371551	676	223	scan@3720	371136	100	0	scan@3720	371136	100	0	0	scan@3726	5	316	1.75	1	4	371118	442.896	24	100	1102.29	1400	1117	886	438	794	1101	3881
FALSE	FALSE	T_8958	M000067_A137001-101_METB_371255_TOF_Fumaric acid (2TMS)	A137001-101	101	82:5208 83:43956 84:17499 85:8125 89:2292 97:2083 98:3958 99:4583 103:3750 113:5625 115:22082 116:2500 117:7500 119:2083 126:3542 127:9375 128:5416 129:2708 131:5416 132:2083 133:31040 134:4166 135:3125 142:1458 143:45831 144:5625 145:2917 147:151451 148:24999 149:20832 150:2708 155:15208 156:23541 157:9583 158:2083 159:1875 170:3125 171:3958 173:2083 201:1458 215:1250 217:8125 218:3333 245:16145…	371255	-0.05	0.94	44	0.28	1.7	973	371208	203	14117	16	16	371008	371678	670	223	scan@3715	371208	100	0	scan@3715	371208	100	0	0	scan@3728	4	316	1.75	2	4	371118	118.342	16	100	377.75	436	282	268	NA	211	249	908
FALSE	FALSE	T_8958	M000067_A137001-101_METB_371255_TOF_Fumaric acid (2TMS)	A137001-101	101	82:5208 83:43956 84:17499 85:8125 89:2292 97:2083 98:3958 99:4583 103:3750 113:5625 115:22082 116:2500 117:7500 119:2083 126:3542 127:9375 128:5416 129:2708 131:5416 132:2083 133:31040 134:4166 135:3125 142:1458 143:45831 144:5625 145:2917 147:151451 148:24999 149:20832 150:2708 155:15208 156:23541 157:9583 158:2083 159:1875 170:3125 171:3958 173:2083 201:1458 215:1250 217:8125 218:3333 245:16145…	371255	-0.05	0.94	44	0.28	1.7	973	371100	220	15676	13	13	370856	371475	619	223	scan@3712	371100	100	0	scan@3712	371100	100	0	0	scan@3722	2	316	1.75	3	4	371118	100.71	13	100	349.154	280	250	219	NA	NA	285	796
FALSE	FALSE	T_8958	M000067_A137001-101_METB_371255_TOF_Fumaric acid (2TMS)	A137001-101	101	82:5208 83:43956 84:17499 85:8125 89:2292 97:2083 98:3958 99:4583 103:3750 113:5625 115:22082 116:2500 117:7500 119:2083 126:3542 127:9375 128:5416 129:2708 131:5416 132:2083 133:31040 134:4166 135:3125 142:1458 143:45831 144:5625 145:2917 147:151451 148:24999 149:20832 150:2708 155:15208 156:23541 157:9583 158:2083 159:1875 170:3125 171:3958 173:2083 201:1458 215:1250 217:8125 218:3333 245:16145…	371255	-0.05	0.94	44	0.28	1.7	973	371066	160	10511	14	14	370927	371400	473	223	scan@3719	371066	100	0	scan@3719	371066	100	0	0	scan@3724	3	316	1.75	4	4	371118	100	14	100	343	318	255	204	NA	200	228	927
FALSE	FALSE	T_8958	M000067_A137001-101_METB_371255_TOF_Fumaric acid (2TMS)	A137001-101	101	82:5208 83:43956 84:17499 85:8125 89:2292 97:2083 98:3958 99:4583 103:3750 113:5625 115:22082 116:2500 117:7500 119:2083 126:3542 127:9375 128:5416 129:2708 131:5416 132:2083 133:31040 134:4166 135:3125 142:1458 143:45831 144:5625 145:2917 147:151451 148:24999 149:20832 150:2708 155:15208 156:23541 157:9583 158:2083 159:1875 170:3125 171:3958 173:2083 201:1458 215:1250 217:8125 218:3333 245:16145…	371255	-0.05	0.94	44	0.28	1.7	973	371130	102	3771	22	22	370744	371730	986	223	scan@3718	371130	100	0	scan@3718	371130	100	0	0	scan@3721	3	324	2	1	1	371130	633.545	22	100	633.545	928	663	351	270	403	375	2283
TRUE	FALSE	T_8958	M000067_A137001-101_METB_371255_TOF_Fumaric acid (2TMS)	A137001-101	101	82:5208 83:43956 84:17499 85:8125 89:2292 97:2083 98:3958 99:4583 103:3750 113:5625 115:22082 116:2500 117:7500 119:2083 126:3542 127:9375 128:5416 129:2708 131:5416 132:2083 133:31040 134:4166 135:3125 142:1458 143:45831 144:5625 145:2917 147:151451 148:24999 149:20832 150:2708 155:15208 156:23541 157:9583 158:2083 159:1875 170:3125 171:3958 173:2083 201:1458 215:1250 217:8125 218:3333 245:16145…	371255	-0.05	0.94	44	0.28	1.7	973	371184	103	3920	25	25	370952	371475	523	223	scan@3721	371184	100	0	scan@3721	371184	100	0	0	scan@3725	6	325	5	1	1	371184	3584.76	25	100	3584.76	5477	3948	2477	1504	2691	2792	14489
FALSE	FALSE	T_8958	M000067_A137001-101_METB_371255_TOF_Fumaric acid (2TMS)	A137001-101	101	82:5208 83:43956 84:17499 85:8125 89:2292 97:2083 98:3958 99:4583 103:3750 113:5625 115:22082 116:2500 117:7500 119:2083 126:3542 127:9375 128:5416 129:2708 131:5416 132:2083 133:31040 134:4166 135:3125 142:1458 143:45831 144:5625 145:2917 147:151451 148:24999 149:20832 150:2708 155:15208 156:23541 157:9583 158:2083 159:1875 170:3125 171:3958 173:2083 201:1458 215:1250 217:8125 218:3333 245:16145…	371255	-0.05	0.94	44	0.28	1.7	973	371185	176	12028	9	9	371008	371475	467	223	scan@3715	371185	100	0	scan@3715	371185	100	0	0	scan@3726	3	333	2	1	1	371185	292.889	9	100	292.889	303	200	NA	NA	NA	NA	618
TRUE	FALSE	T_8958	M000067_A137001-101_METB_371255_TOF_Fumaric acid (2TMS)	A137001-101	101	82:5208 83:43956 84:17499 85:8125 89:2292 97:2083 98:3958 99:4583 103:3750 113:5625 115:22082 116:2500 117:7500 119:2083 126:3542 127:9375 128:5416 129:2708 131:5416 132:2083 133:31040 134:4166 135:3125 142:1458 143:45831 144:5625 145:2917 147:151451 148:24999 149:20832 150:2708 155:15208 156:23541 157:9583 158:2083 159:1875 170:3125 171:3958 173:2083 201:1458 215:1250 217:8125 218:3333 245:16145…	371255	-0.05	0.94	44	0.28	1.7	973	371303	158	10293	25	25	370617	371627	1010	223	scan@3716	371303	100	0	scan@3716	371303	100	0	0	scan@3717	3	321	2	1	1	371303	2853.12	25	100	2853.12	5863	3082	2616	1286	1763	1622	8082
TRUE	FALSE	T_8958	M000067_A137001-101_METB_371255_TOF_Fumaric acid (2TMS)	A137001-101	101	82:5208 83:43956 84:17499 85:8125 89:2292 97:2083 98:3958 99:4583 103:3750 113:5625 115:22082 116:2500 117:7500 119:2083 126:3542 127:9375 128:5416 129:2708 131:5416 132:2083 133:31040 134:4166 135:3125 142:1458 143:45831 144:5625 145:2917 147:151451 148:24999 149:20832 150:2708 155:15208 156:23541 157:9583 158:2083 159:1875 170:3125 171:3958 173:2083 201:1458 215:1250 217:8125 218:3333 245:16145…	371255	-0.05	0.94	44	0.28	1.7	973	371324	156	10024	25	25	371159	371416	257	223	scan@3718	371324	100	0	scan@3718	371324	100	0	0	scan@3728	5	7079	1	1	1	371324	5867.88	25	100	5867.88	8676	8677	3950	3193	4711	3887	17941
TRUE	FALSE	T_8958	M000067_A137001-101_METB_371255_TOF_Fumaric acid (2TMS)	A137001-101	101	82:5208 83:43956 84:17499 85:8125 89:2292 97:2083 98:3958 99:4583 103:3750 113:5625 115:22082 116:2500 117:7500 119:2083 126:3542 127:9375 128:5416 129:2708 131:5416 132:2083 133:31040 134:4166 135:3125 142:1458 143:45831 144:5625 145:2917 147:151451 148:24999 149:20832 150:2708 155:15208 156:23541 157:9583 158:2083 159:1875 170:3125 171:3958 173:2083 201:1458 215:1250 217:8125 218:3333 245:16145…	371255	-0.05	0.94	44	0.28	1.7	973	371357	129	7098	25	25	371008	371730	722	223	scan@3715	371357	100	0	scan@3715	371357	100	0	0	scan@3728	4	323	2	1	1	371357	2285.28	25	100	2285.28	4113	2336	1955	1178	1626	1699	8419
FALSE	FALSE	T_8958	M000067_A137001-101_METB_371255_TOF_Fumaric acid (2TMS)	A137001-101	101	82:5208 83:43956 84:17499 85:8125 89:2292 97:2083 98:3958 99:4583 103:3750 113:5625 115:22082 116:2500 117:7500 119:2083 126:3542 127:9375 128:5416 129:2708 131:5416 132:2083 133:31040 134:4166 135:3125 142:1458 143:45831 144:5625 145:2917 147:151451 148:24999 149:20832 150:2708 155:15208 156:23541 157:9583 158:2083 159:1875 170:3125 171:3958 173:2083 201:1458 215:1250 217:8125 218:3333 245:16145…	371255	-0.05	0.94	44	0.28	1.7	973	371526	105	4263	25	25	371008	371712	704	223	scan@3715	371526	100	0	scan@3715	371526	100	0	0	scan@3728	4	312	0.5	1	6	371367	943.014	25	100	2201.2	7167	3031	1036	1341	2208	1247	6679
FALSE	FALSE	T_8958	M000067_A137001-101_METB_371255_TOF_Fumaric acid (2TMS)	A137001-101	101	82:5208 83:43956 84:17499 85:8125 89:2292 97:2083 98:3958 99:4583 103:3750 113:5625 115:22082 116:2500 117:7500 119:2083 126:3542 127:9375 128:5416 129:2708 131:5416 132:2083 133:31040 134:4166 135:3125 142:1458 143:45831 144:5625 145:2917 147:151451 148:24999 149:20832 150:2708 155:15208 156:23541 157:9583 158:2083 159:1875 170:3125 171:3958 173:2083 201:1458 215:1250 217:8125 218:3333 245:16145…	371255	-0.05	0.94	44	0.28	1.7	973	371516	101	3586	24	24	371252	371699	447	223	scan@3729	371516	100	0	scan@3729	371516	100	0	0	scan@3731	5	312	0.5	2	6	371367	853.555	24	100	1949.42	6153	2677	1044	1155	1774	940	5774
TRUE	FALSE	T_8958	M000067_A137001-101_METB_371255_TOF_Fumaric acid (2TMS)	A137001-101	101	82:5208 83:43956 84:17499 85:8125 89:2292 97:2083 98:3958 99:4583 103:3750 113:5625 115:22082 116:2500 117:7500 119:2083 126:3542 127:9375 128:5416 129:2708 131:5416 132:2083 133:31040 134:4166 135:3125 142:1458 143:45831 144:5625 145:2917 147:151451 148:24999 149:20832 150:2708 155:15208 156:23541 157:9583 158:2083 159:1875 170:3125 171:3958 173:2083 201:1458 215:1250 217:8125 218:3333 245:16145…	371255	-0.05	0.94	44	0.28	1.7	973	371370	142	8791	25	25	371083	371712	629	223	scan@3716	371370	100	0	scan@3716	371370	100	0	0	scan@3732	4	312	0.5	3	6	371367	796.238	25	100	1946.76	3757	2060	1813	892	1337	1474	5933
FALSE	FALSE	T_8958	M000067_A137001-101_METB_371255_TOF_Fumaric acid (2TMS)	A137001-101	101	82:5208 83:43956 84:17499 85:8125 89:2292 97:2083 98:3958 99:4583 103:3750 113:5625 115:22082 116:2500 117:7500 119:2083 126:3542 127:9375 128:5416 129:2708 131:5416 132:2083 133:31040 134:4166 135:3125 142:1458 143:45831 144:5625 145:2917 147:151451 148:24999 149:20832 150:2708 155:15208 156:23541 157:9583 158:2083 159:1875 170:3125 171:3958 173:2083 201:1458 215:1250 217:8125 218:3333 245:16145…	371255	-0.05	0.94	44	0.28	1.7	973	371206	230	16299	19	19	371008	371551	543	223	scan@3715	371206	100	0	scan@3715	371206	100	0	0	scan@3725	4	312	0.5	4	6	371367	149.164	19	100	407.684	503	351	306	NA	266	348	1009
FALSE	FALSE	T_8958	M000067_A137001-101_METB_371255_TOF_Fumaric acid (2TMS)	A137001-101	101	82:5208 83:43956 84:17499 85:8125 89:2292 97:2083 98:3958 99:4583 103:3750 113:5625 115:22082 116:2500 117:7500 119:2083 126:3542 127:9375 128:5416 129:2708 131:5416 132:2083 133:31040 134:4166 135:3125 142:1458 143:45831 144:5625 145:2917 147:151451 148:24999 149:20832 150:2708 155:15208 156:23541 157:9583 158:2083 159:1875 170:3125 171:3958 173:2083 201:1458 215:1250 217:8125 218:3333 245:16145…	371255	-0.05	0.94	44	0.28	1.7	973	371260	107	4519	7	7	371100	371610	510	223	scan@3726	371260	100	0	scan@3726	371260	100	0	0	scan@3726	2	312	0.5	5	6	371367	100	7	50	407.143	617	294	NA	NA	NA	NA	686
FALSE	FALSE	T_8958	M000067_A137001-101_METB_371255_TOF_Fumaric acid (2TMS)	A137001-101	101	82:5208 83:43956 84:17499 85:8125 89:2292 97:2083 98:3958 99:4583 103:3750 113:5625 115:22082 116:2500 117:7500 119:2083 126:3542 127:9375 128:5416 129:2708 131:5416 132:2083 133:31040 134:4166 135:3125 142:1458 143:45831 144:5625 145:2917 147:151451 148:24999 149:20832 150:2708 155:15208 156:23541 157:9583 158:2083 159:1875 170:3125 171:3958 173:2083 201:1458 215:1250 217:8125 218:3333 245:16145…	371255	-0.05	0.94	44	0.28	1.7	973	371364	185	12620	18	18	371159	371683	524	223	scan@3718	371364	100	0	scan@3718	371364	100	0	0	scan@3729	3	312	0.5	6	6	371367	147.454	18	100	406.833	609	341	335	NA	236	244	960
FALSE	FALSE	T_8958	M000067_A137001-101_METB_371255_TOF_Fumaric acid (2TMS)	A137001-101	101	82:5208 83:43956 84:17499 85:8125 89:2292 97:2083 98:3958 99:4583 103:3750 113:5625 115:22082 116:2500 117:7500 119:2083 126:3542 127:9375 128:5416 129:2708 131:5416 132:2083 133:31040 134:4166 135:3125 142:1458 143:45831 144:5625 145:2917 147:151451 148:24999 149:20832 150:2708 155:15208 156:23541 157:9583 158:2083 159:1875 170:3125 171:3958 173:2083 201:1458 215:1250 217:8125 218:3333 245:16145…	371255	-0.05	0.94	44	0.28	1.7	973	371374	100	3415	25	25	371083	371547	464	223	scan@3716	371374	100	0	scan@3716	371374	100	0	0	scan@3727	5	5540	1	1	1	371374	1398.84	25	100	1398.84	3237	1963	824	720	1019	711	4718
FALSE	FALSE	T_8958	M000067_A137001-101_METB_371255_TOF_Fumaric acid (2TMS)	A137001-101	101	82:5208 83:43956 84:17499 85:8125 89:2292 97:2083 98:3958 99:4583 103:3750 113:5625 115:22082 116:2500 117:7500 119:2083 126:3542 127:9375 128:5416 129:2708 131:5416 132:2083 133:31040 134:4166 135:3125 142:1458 143:45831 144:5625 145:2917 147:151451 148:24999 149:20832 150:2708 155:15208 156:23541 157:9583 158:2083 159:1875 170:3125 171:3958 173:2083 201:1458 215:1250 217:8125 218:3333 245:16145…	371255	-0.05	0.94	44	0.28	1.7	973	371383	88	1962	17	17	371008	371716	708	223	scan@3715	371383	100	0	scan@3715	371383	100	0	0	scan@3734	3	5086	1	1	1	371383	472.118	17	100	472.118	818	501	260	NA	229	NA	1469
FALSE	FALSE	T_8958	M000067_A137001-101_METB_371255_TOF_Fumaric acid (2TMS)	A137001-101	101	82:5208 83:43956 84:17499 85:8125 89:2292 97:2083 98:3958 99:4583 103:3750 113:5625 115:22082 116:2500 117:7500 119:2083 126:3542 127:9375 128:5416 129:2708 131:5416 132:2083 133:31040 134:4166 135:3125 142:1458 143:45831 144:5625 145:2917 147:151451 148:24999 149:20832 150:2708 155:15208 156:23541 157:9583 158:2083 159:1875 170:3125 171:3958 173:2083 201:1458 215:1250 217:8125 218:3333 245:16145…	371255	-0.05	0.94	44	0.28	1.7	973	371610	172	11554	25	25	371159	371712	553	223	scan@3718	371610	100	0	scan@3718	371610	100	0	0	scan@3731	4	7343	1	1	1	371610	1259.44	25	100	1259.44	3057	1277	1330	667	791	602	3064
FALSE	FALSE	T_8958	M000067_A137001-101_METB_371255_TOF_Fumaric acid (2TMS)	A137001-101	101	82:5208 83:43956 84:17499 85:8125 89:2292 97:2083 98:3958 99:4583 103:3750 113:5625 115:22082 116:2500 117:7500 119:2083 126:3542 127:9375 128:5416 129:2708 131:5416 132:2083 133:31040 134:4166 135:3125 142:1458 143:45831 144:5625 145:2917 147:151451 148:24999 149:20832 150:2708 155:15208 156:23541 157:9583 158:2083 159:1875 170:3125 171:3958 173:2083 201:1458 215:1250 217:8125 218:3333 245:16145…	371255	-0.05	0.94	44	0.28	1.7	973	371627	196	13658	21	21	371505	371730	225	223	scan@3731	371627	100	0	scan@3731	371627	100	0	0	scan@3734	5	327	3	1	1	371627	361.238	21	100	361.238	563	481	244	252	244	231	783
FALSE	FALSE	T_8958	M000067_A137001-101_METB_371255_TOF_Fumaric acid (2TMS)	A137001-101	101	82:5208 83:43956 84:17499 85:8125 89:2292 97:2083 98:3958 99:4583 103:3750 113:5625 115:22082 116:2500 117:7500 119:2083 126:3542 127:9375 128:5416 129:2708 131:5416 132:2083 133:31040 134:4166 135:3125 142:1458 143:45831 144:5625 145:2917 147:151451 148:24999 149:20832 150:2708 155:15208 156:23541 157:9583 158:2083 159:1875 170:3125 171:3958 173:2083 201:1458 215:1250 217:8125 218:3333 245:16145…	371255	-0.05	0.94	44	0.28	1.7	973	371676	175	11916	24	24	371454	371762	308	223	scan@3733	371676	100	0	scan@3733	371676	100	0	0	scan@3734	6	7407	1	1	2	371655	278.804	24	100	736.125	2543	1157	340	637	846	302	1227
FALSE	FALSE	T_8958	M000067_A137001-101_METB_371255_TOF_Fumaric acid (2TMS)	A137001-101	101	82:5208 83:43956 84:17499 85:8125 89:2292 97:2083 98:3958 99:4583 103:3750 113:5625 115:22082 116:2500 117:7500 119:2083 126:3542 127:9375 128:5416 129:2708 131:5416 132:2083 133:31040 134:4166 135:3125 142:1458 143:45831 144:5625 145:2917 147:151451 148:24999 149:20832 150:2708 155:15208 156:23541 157:9583 158:2083 159:1875 170:3125 171:3958 173:2083 201:1458 215:1250 217:8125 218:3333 245:16145…	371255	-0.05	0.94	44	0.28	1.7	973	371634	190	13110	16	16	371454	371762	308	223	scan@3733	371634	100	0	scan@3733	371634	100	0	0	scan@3734	5	7407	1	2	2	371655	100	16	100	335.5	813	395	NA	239	277	NA	459
FALSE	FALSE	T_8958	M000067_A137001-101_METB_371255_TOF_Fumaric acid (2TMS)	A137001-101	101	82:5208 83:43956 84:17499 85:8125 89:2292 97:2083 98:3958 99:4583 103:3750 113:5625 115:22082 116:2500 117:7500 119:2083 126:3542 127:9375 128:5416 129:2708 131:5416 132:2083 133:31040 134:4166 135:3125 142:1458 143:45831 144:5625 145:2917 147:151451 148:24999 149:20832 150:2708 155:15208 156:23541 157:9583 158:2083 159:1875 170:3125 171:3958 173:2083 201:1458 215:1250 217:8125 218:3333 245:16145…	371255	-0.05	0.94	44	0.28	1.7	973	371683	130	7301	23	23	371159	371806	647	223	scan@3718	371683	100	0	scan@3718	371683	100	0	0	scan@3737	5	6595	1	1	1	371683	815.043	23	100	815.043	1998	904	764	426	474	320	1753
FALSE	FALSE	T_8958	M000067_A137001-101_METB_371255_TOF_Fumaric acid (2TMS)	A137001-101	101	82:5208 83:43956 84:17499 85:8125 89:2292 97:2083 98:3958 99:4583 103:3750 113:5625 115:22082 116:2500 117:7500 119:2083 126:3542 127:9375 128:5416 129:2708 131:5416 132:2083 133:31040 134:4166 135:3125 142:1458 143:45831 144:5625 145:2917 147:151451 148:24999 149:20832 150:2708 155:15208 156:23541 157:9583 158:2083 159:1875 170:3125 171:3958 173:2083 201:1458 215:1250 217:8125 218:3333 245:16145…	371255	-0.05	0.94	44	0.28	1.7	973	371692	232	16484	22	22	371437	371779	342	223	scan@3723	371692	100	0	scan@3723	371692	100	0	0	scan@3734	5	8077	1	1	3	371711	190.607	22	100	447	1095	402	495	253	251	201	619
FALSE	FALSE	T_8958	M000067_A137001-101_METB_371255_TOF_Fumaric acid (2TMS)	A137001-101	101	82:5208 83:43956 84:17499 85:8125 89:2292 97:2083 98:3958 99:4583 103:3750 113:5625 115:22082 116:2500 117:7500 119:2083 126:3542 127:9375 128:5416 129:2708 131:5416 132:2083 133:31040 134:4166 135:3125 142:1458 143:45831 144:5625 145:2917 147:151451 148:24999 149:20832 150:2708 155:15208 156:23541 157:9583 158:2083 159:1875 170:3125 171:3958 173:2083 201:1458 215:1250 217:8125 218:3333 245:16145…	371255	-0.05	0.94	44	0.28	1.7	973	371711	234	16640	19	19	371530	371869	339	223	scan@3734	371711	100	0	scan@3734	371711	100	0	0	scan@3734	4	8077	1	2	3	371711	174.338	19	100	419.368	989	340	419	NA	221	NA	482
FALSE	FALSE	T_8958	M000067_A137001-101_METB_371255_TOF_Fumaric acid (2TMS)	A137001-101	101	82:5208 83:43956 84:17499 85:8125 89:2292 97:2083 98:3958 99:4583 103:3750 113:5625 115:22082 116:2500 117:7500 119:2083 126:3542 127:9375 128:5416 129:2708 131:5416 132:2083 133:31040 134:4166 135:3125 142:1458 143:45831 144:5625 145:2917 147:151451 148:24999 149:20832 150:2708 155:15208 156:23541 157:9583 158:2083 159:1875 170:3125 171:3958 173:2083 201:1458 215:1250 217:8125 218:3333 245:16145…	371255	-0.05	0.94	44	0.28	1.7	973	371716	260	18041	9	9	371530	371779	249	223	scan@3734	371716	100	0	scan@3734	371716	100	0	0	scan@3734	2	8077	1	3	3	371711	100	9	67	354.778	520	211	245	NA	NA	NA	282
TRUE	FALSE	T_8947	M000457_A133004-101_METB_386210_TOF_Nicotinic acid (1TMS)	A133004-101	101	83:1922 90:1609 93:536 105:1117 106:26098 107:1788 108:313 109:447 120:492 122:447 135:358 136:33472 137:4111 138:1162 180:38432 181:5184 182:1519 194:313 195:1519	386210	0.03	0.95	18	0.21	0.81	973	386209	93	2597	17	17	385933	386414	481	242	scan@4017	386209	100	0	scan@4017	386209	100	0	0	scan@4019	3	2985	3	1	1	386209	384.412	17	100	384.412	628	466	NA	NA	277	310	598
FALSE	FALSE	T_8947	M000457_A133004-101_METB_386210_TOF_Nicotinic acid (1TMS)	A133004-101	101	83:1922 90:1609 93:536 105:1117 106:26098 107:1788 108:313 109:447 120:492 122:447 135:358 136:33472 137:4111 138:1162 180:38432 181:5184 182:1519 194:313 195:1519	386210	0.03	0.95	18	0.21	0.81	973	386260	79	539	24	24	386081	386616	535	242	scan@4019	386260	100	0	scan@4019	386260	100	0	0	scan@4023	5	3594	1	1	1	386260	2710.33	24	100	2710.33	3014	4749	714	1589	2635	4268	2911
TRUE	FALSE	T_8947	M000457_A133004-101_METB_386210_TOF_Nicotinic acid (1TMS)	A133004-101	101	83:1922 90:1609 93:536 105:1117 106:26098 107:1788 108:313 109:447 120:492 122:447 135:358 136:33472 137:4111 138:1162 180:38432 181:5184 182:1519 194:313 195:1519	386210	0.03	0.95	18	0.21	0.81	973	386260	105	4265	21	21	386189	386438	249	242	scan@4023	386260	100	0	scan@4023	386260	100	0	0	scan@4023	5	2988	2.5	1	2	386280	100	21	100	509.81	1033	635	266	205	435	517	906
TRUE	FALSE	T_8947	M000457_A133004-101_METB_386210_TOF_Nicotinic acid (1TMS)	A133004-101	101	83:1922 90:1609 93:536 105:1117 106:26098 107:1788 108:313 109:447 120:492 122:447 135:358 136:33472 137:4111 138:1162 180:38432 181:5184 182:1519 194:313 195:1519	386210	0.03	0.95	18	0.21	0.81	973	386300	120	6270	22	22	386209	386438	229	242	scan@4020	386300	100	0	scan@4020	386300	100	0	0	scan@4023	5	2988	2.5	2	2	386280	103.543	22	100	498.909	950	661	271	208	397	504	868
TRUE	FALSE	T_8947	M000457_A133004-101_METB_386210_TOF_Nicotinic acid (1TMS)	A133004-101	101	83:1922 90:1609 93:536 105:1117 106:26098 107:1788 108:313 109:447 120:492 122:447 135:358 136:33472 137:4111 138:1162 180:38432 181:5184 182:1519 194:313 195:1519	386210	0.03	0.95	18	0.21	0.81	973	386288	135	8133	6	6	386214	386362	148	242	scan@4024	386288	100	0	scan@4024	386288	100	0	0	scan@4024	4	6791	1	1	1	386288	299.833	6	33	299.833	276	200	NA	NA	NA	NA	317
TRUE	TRUE	T_8947	M000457_A133004-101_METB_386210_TOF_Nicotinic acid (1TMS)	A133004-101	101	83:1922 90:1609 93:536 105:1117 106:26098 107:1788 108:313 109:447 120:492 122:447 135:358 136:33472 137:4111 138:1162 180:38432 181:5184 182:1519 194:313 195:1519	386210	0.03	0.95	18	0.21	0.81	973	386336	180	12303	24	24	386264	386442	178	242	scan@4023	386336	100	0	scan@4023	386336	100	0	0	scan@4025	7	2984	0.529412	1	17	386315	21276.5	24	100	38432.8	60736	53976	23603	21844	33501	44411	67712
TRUE	TRUE	T_8947	M000457_A133004-101_METB_386210_TOF_Nicotinic acid (1TMS)	A133004-101	101	83:1922 90:1609 93:536 105:1117 106:26098 107:1788 108:313 109:447 120:492 122:447 135:358 136:33472 137:4111 138:1162 180:38432 181:5184 182:1519 194:313 195:1519	386210	0.03	0.95	18	0.21	0.81	973	386315	136	8271	25	25	386043	386438	395	242	scan@4012	386315	100	0	scan@4012	386315	100	0	0	scan@4024	6	2984	0.529412	2	17	386315	17197.2	25	100	30381.9	53907	45318	18183	16604	28278	37329	58256
TRUE	TRUE	T_8947	M000457_A133004-101_METB_386210_TOF_Nicotinic acid (1TMS)	A133004-101	101	83:1922 90:1609 93:536 105:1117 106:26098 107:1788 108:313 109:447 120:492 122:447 135:358 136:33472 137:4111 138:1162 180:38432 181:5184 182:1519 194:313 195:1519	386210	0.03	0.95	18	0.21	0.81	973	386315	106	4414	25	25	386043	386438	395	242	scan@4012	386315	100	0	scan@4012	386315	100	0	0	scan@4024	6	2984	0.529412	3	17	386315	12860.9	25	100	23060.2	44413	32993	13785	11662	22108	28766	41956
FALSE	TRUE	T_8947	M000457_A133004-101_METB_386210_TOF_Nicotinic acid (1TMS)	A133004-101	101	83:1922 90:1609 93:536 105:1117 106:26098 107:1788 108:313 109:447 120:492 122:447 135:358 136:33472 137:4111 138:1162 180:38432 181:5184 182:1519 194:313 195:1519	386210	0.03	0.95	18	0.21	0.81	973	386311	78	379	25	25	386043	386417	374	242	scan@4012	386311	100	0	scan@4012	386311	100	0	0	scan@4024	6	2984	0.529412	4	17	386315	11687.7	25	100	21238.8	44125	31907	11590	10292	20442	25093	40411
TRUE	FALSE	T_8947	M000457_A133004-101_METB_386210_TOF_Nicotinic acid (1TMS)	A133004-101	101	83:1922 90:1609 93:536 105:1117 106:26098 107:1788 108:313 109:447 120:492 122:447 135:358 136:33472 137:4111 138:1162 180:38432 181:5184 182:1519 194:313 195:1519	386210	0.03	0.95	18	0.21	0.81	973	386311	181	12352	24	24	386235	386438	203	242	scan@4023	386311	100	0	scan@4023	386311	100	0	0	scan@4023	7	2984	0.529412	5	17	386315	2770.02	24	100	5126.38	8439	7536	2941	2638	4315	5932	9478
TRUE	FALSE	T_8947	M000457_A133004-101_METB_386210_TOF_Nicotinic acid (1TMS)	A133004-101	101	83:1922 90:1609 93:536 105:1117 106:26098 107:1788 108:313 109:447 120:492 122:447 135:358 136:33472 137:4111 138:1162 180:38432 181:5184 182:1519 194:313 195:1519	386210	0.03	0.95	18	0.21	0.81	973	386285	137	8341	24	24	386209	386438	229	242	scan@4020	386285	100	0	scan@4020	386285	100	0	0	scan@4023	8	2984	0.529412	6	17	386315	1988.42	24	100	3762.33	6753	5599	1992	1793	3234	4396	7322
TRUE	FALSE	T_8947	M000457_A133004-101_METB_386210_TOF_Nicotinic acid (1TMS)	A133004-101	101	83:1922 90:1609 93:536 105:1117 106:26098 107:1788 108:313 109:447 120:492 122:447 135:358 136:33472 137:4111 138:1162 180:38432 181:5184 182:1519 194:313 195:1519	386210	0.03	0.95	18	0.21	0.81	973	386266	182	12413	24	24	386209	386417	208	242	scan@4020	386266	100	0	scan@4020	386266	100	0	0	scan@4023	7	2984	0.529412	7	17	386315	756.4	24	100	1407.29	2383	2075	827	705	1175	1568	2595
TRUE	FALSE	T_8947	M000457_A133004-101_METB_386210_TOF_Nicotinic acid (1TMS)	A133004-101	101	83:1922 90:1609 93:536 105:1117 106:26098 107:1788 108:313 109:447 120:492 122:447 135:358 136:33472 137:4111 138:1162 180:38432 181:5184 182:1519 194:313 195:1519	386210	0.03	0.95	18	0.21	0.81	973	386310	107	4522	24	24	386209	386438	229	242	scan@4020	386310	100	0	scan@4020	386310	100	0	0	scan@4024	6	2984	0.529412	8	17	386315	723.31	24	100	1402.96	2787	1988	783	593	1232	1644	2586
[truncated: 3,625 more rows]
[truncated: 19 more columns]

## Sheet: selected data
									rawname	16004oA_53	16004oA_26	16004oA_56	16004oA_60	16004oA_64	16004oA_68	16004oA_72	16004oA_76	16004oA_57	16004oA_61	16004oA_65	16004oA_69	16004oA_73	16004oA_77	16004oA_54	16004oA_58	16004oA_62	16004oA_66	16004oA_70	16004oA_74	16004oA_55	16004oA_59	16004oA_63	16004oA_67	16004oA_71	16004oA_75
[truncated: 63 more rows]

## Sheet: Ribitol
									rawname	16004oA_53	16004oA_26	16004oA_56	16004oA_60	16004oA_64	16004oA_68	16004oA_72	16004oA_76	16004oA_57	16004oA_61	16004oA_65	16004oA_69	16004oA_73	16004oA_77	16004oA_54	16004oA_58	16004oA_62	16004oA_66	16004oA_70	16004oA_74	16004oA_55	16004oA_59	16004oA_63	16004oA_67	16004oA_71	16004oA_75
[truncated: 63 more rows]

[truncated: 12 more sheets: BG, DW, levels, metabolites, Multibase_BackData, normalized to col0, Multibase_Preparation, Multibase_Result, Multibase_PCA2, Multibase_PCA, averages, summary]
